# Supplementary material for: m6A modification of a 3′ UTR site reduces RME1 mRNA levels to promote meiosis
Source: Nat Commun. 2019 Jul 30;10:3414. doi: 10.1038/s41467-019-11232-7 (PMC6667471; doi:10.1038/s41467-019-11232-7)
Supplement: Supplementary file 5 — Supplementary Data 1 [file 41467_2019_11232_MOESM5_ESM.xlsx]

## Sheet: Sheet1
Chr	Window Start	Window End	WT1	WT2	WT3	MEAN	MUT1	MUT2	MUT3	MEAN2	FC	Gene Name	SGD_Symbol
chrIX	175260	175459	10.2276	9.77523	14.2094	11.4041	2.34481	2.13981	2.32381	2.26948	5.02498	XBP1	YIL101C
chrXIII	28159	28358	4.80167	5.27853	5.02292	5.03437	0.978864	1.05614	1.10528	1.04676	4.80948	NDI1	YML120C
chrIV	598039	598138	3.9705	2.949	4.59294	3.83748	0.871111	0.807059	0.9465	0.87489	4.38624	PPH3	YDR075W
chrVII	102166	102300	6.7127	5.66975	7.06852	6.48366	1.7208	1.29966	1.72256	1.58101	4.10097	SPT16	YGL207W
chrXV	476857	477106	6.862	9.32933	9.87733	8.68956	1.67067	2.20067	2.6008	2.15738	4.02783	TGL5	YOR081C
chrIV	763887	763981	8.48246	9.38737	7.59549	8.48844	2.46316	1.46842	2.5594	2.16366	3.92319	NUM1	YDR150W
chrXVI	935606	935722	5.14408	5.03419	3.44729	4.54185	1.06154	1.24942	1.54188	1.28428	3.5365	SGE1	YPR198W
chrXI	411435	411596	3.92152	4.14095	5.60069	4.55439	1.27998	1.21429	1.45752	1.31726	3.45747	PUT3	YKL015W
chrXII	845664	845730	1.95	2.61727	3.89659	2.82129	0.793679	0.605795	1.07985	0.826441	3.41378	ADE13	YLR359W
chrXII	990512	990597	4.10714	5.78224	7.42539	5.77159	1.74709	1.67621	1.74709	1.72346	3.34883	MAG2	YLR427W
chrIV	1499083	1499282	3.79849	4.73883	4.73309	4.42347	1.35826	1.41744	1.28846	1.35472	3.26523	CAB1	YDR531W
chrX	245207	245293	11.908	11.5077	9.95402	11.1232	3.86782	2.92385	3.76724	3.51964	3.16034	SAP185	YJL098W
chrV	238217	238423	4.0363	4.05911	4.45618	4.18386	1.65835	1.21149	1.13507	1.33497	3.13405	MEI4	YER044C-A
chrIX	129852	129935	12.0615	9.56101	16.4405	12.6877	4.3836	3.89098	4.06349	4.11269	3.085	SIM1	YIL123W
chrIV	324498	324697	4.57744	4.50316	4.43478	4.50513	1.245	1.70969	1.52324	1.49264	3.01823	BRE1	YDL074C
chrII	612167	612316	4.98163	4.65259	5.41489	5.01637	1.62204	1.58842	1.8101	1.67352	2.9975	PGI1	YBR196C
chrXV	581395	581472	2.71321	2.67817	3.40202	2.93113	1.13218	0.803574	1.0015	0.979083	2.99375	IDH2	YOR136W
chrV	545053	545176	13.0355	14.9718	15.9698	14.659	4.93414	5.73226	4.07258	4.91299	2.98372	ECM32	YER176W
chrIV	223759	223838	6.92639	6.46818	10.6687	8.02111	2.73194	1.9475	3.39375	2.69106	2.98064	SRF1	YDL133W
chrIII	82197	82379	6.49727	8.30146	11.0568	8.61852	2.53734	2.6867	3.51913	2.91439	2.95723	KCC4	YCL024W
chrIV	1254876	1254975	3.826	3.62385	5.23846	4.22944	1.35917	1.55308	1.38	1.43075	2.9561	UBA2	YDR390C
chrX	689383	689532	3.98576	4.35641	6.30455	4.88224	1.98271	1.3486	1.67627	1.6692	2.92491	HOM6	YJR139C
chrVI	42472	42655	12.4171	16.7283	25.9049	18.3501	7.27717	5.78533	5.79212	6.28487	2.91972	RGD2	YFL047W
chrVII	337652	337680	2.78997	2.26497	4.29615	3.11703	1.2679	0.862069	1.07759	1.06919	2.91533	SPC105	YGL093W
chrXI	159414	159438	4.11333	5.38222	4.496	4.66385	1.51273	1.775	1.63077	1.6395	2.84468	RPS27A	YKL156W
chrX	324537	324741	2.73967	3.00719	5.69568	3.81418	1.23766	1.30461	1.48211	1.34146	2.84331	BNA3	YJL060W
chrXIII	888900	889099	7.71125	6.85875	13.1617	9.24389	4.028	2.01	3.719	3.25233	2.84223	PSE1	YMR308C
chrXVI	648256	648380	2.28188	2.6465	3.57653	2.83497	0.951158	0.929778	1.13882	1.00659	2.81642	TIP41	YPR040W
chrX	106015	106174	3.99734	3.80176	5.01076	4.26996	1.7523	1.11122	1.70051	1.52134	2.80671	ERG20	YJL167W
chrXV	984903	985002	9.03375	8.84	6.062	7.97858	2.60286	2.83429	3.21714	2.88476	2.76577	PYK2	YOR347C
chrXV	569862	569961	2.82769	4.23444	3.8025	3.62155	1.27455	1.39111	1.275	1.31355	2.75706	ORT1	YOR130C
chrIV	897681	897830	2.4428	3.33214	3.10473	2.95989	1.30444	0.760392	1.1786	1.08114	2.73774	ADR1	YDR216W
chrVIII	462487	462586	2.768	2.86154	4.2772	3.30225	1.3003	1.44313	0.889355	1.21093	2.72704	OYE2	YHR179W
chrXV	906173	906322	4.11429	5.3118	6.51758	5.31455	1.72273	1.81509	2.31758	1.9518	2.7229	COT1	YOR316C
chrV	186932	187009	5.45604	5.62927	7.30671	6.13067	2.17766	2.22161	2.36068	2.25332	2.72073	FAA2	YER015W
chrIV	306633	306832	3.85875	7.03875	5.61625	5.50458	2.26545	2.07455	1.74714	2.02905	2.71289	RPS16B	YDL083C
chrIV	1477173	1477272	4.61045	6.033	7.69909	6.11418	2.62444	1.90583	2.23381	2.2547	2.71175	GRH1	YDR517W
chrXIII	73825	74024	4.17952	5.969	6.362	5.50351	1.89441	1.8727	2.36161	2.04291	2.69396	TSL1	YML100W
chrIX	119543	119692	2.19074	2.23689	3.37238	2.6	1.03444	0.984848	0.945455	0.988249	2.63092	STH1	YIL126W
chrX	239114	239202	4.33958	3.53808	3.49563	3.79109	1.62672	1.10112	1.62921	1.45235	2.61032	LSB6	YJL100W
chrVII	508930	509029	2.86462	3.41571	4.06	3.44678	1.43762	1.1181	1.41227	1.32266	2.60594	SEC9	YGR009C
chrXIV	707590	707648	2.92912	3.4096	3.4	3.24624	1.0077	1.45111	1.29584	1.25155	2.59378	PET494	YNR045W
chrIV	396930	397079	3.72952	4.02	5.00222	4.25058	1.51333	1.72333	1.7	1.64556	2.58307	DBP10	YDL031W
chrXII	327427	327482	2.60872	1.88111	3.10211	2.53064	0.777027	0.986791	1.17616	0.979992	2.58231	NYV1	YLR093C
chrXI	405053	405152	8.66	6.33167	7.13167	7.37444	3.43333	3.354	1.82667	2.87133	2.5683	SWD2	YKL018W
chrXIV	618485	618634	3.01908	3.04974	4.50958	3.52613	1.25746	1.33024	1.59577	1.39449	2.52862	SIS1	YNL007C
chrIX	377197	377296	3.25235	3.03765	2.84765	3.04588	1.47462	0.814444	1.332	1.20702	2.52347	STS1	YIR011C
chrXVI	216017	216116	3.03619	3.3375	3.568	3.3139	1.22538	1.27833	1.4625	1.32207	2.50659	TRE1	YPL176C
chrVII	436486	436635	5.46229	7.4925	6.66	6.53826	2.80875	2.28561	2.7359	2.61009	2.505	AGA2	YGL032C
chrIV	1386530	1386642	4.25221	5.83602	6.02238	5.37021	2.31139	2.23581	1.93441	2.16054	2.48559	MRPL28	YDR462W
chrIV	1259757	1259889	2.7583	2.92997	3.51172	3.06666	1.45913	0.982984	1.26541	1.23584	2.48143	SPT3	YDR392W
chrII	757562	757761	5.47917	5.48333	7.369	6.1105	2.80389	2.69833	1.933	2.47841	2.46549	PPS1	YBR276C
chrVIII	253573	253722	4.40222	4.20121	3.46051	4.02132	1.825	1.82667	1.278	1.64322	2.44721	NMD2	YHR077C
chrXVI	492001	492200	2.55596	3.46813	3.73896	3.25435	1.32237	1.51731	1.17658	1.33875	2.43088	PHO85	YPL031C
chrV	468764	468913	2.11333	2.9063	3.14	2.71988	1.15457	0.94963	1.26944	1.12455	2.41864	SPI1	YER150W
chrXV	992793	992892	3.49182	4.00784	3.85103	3.78356	1.57333	1.11133	2.03286	1.57251	2.40607	MNE1	YOR350C
chrXII	454697	455070	9.30214	5.55437	3.60727	6.15459	3.34883	2.13216	2.19941	2.56013	2.40401	TAR1	YLR154W-C
chrXVI	641080	641216	8.88504	6.96168	9.51095	8.45255	3.9261	3.11496	3.55201	3.53102	2.3938	ARP7	YPR034W
chrVII	456886	457135	8.7	9.28933	10.2413	9.41022	3.412	3.624	4.959	3.99833	2.35354	ALK1	YGL021W
chrXII	445325	445474	2.45567	2.35397	4.17263	2.99409	1.20796	1.2402	1.37439	1.27418	2.34982	ACS2	YLR153C
chrVIII	314307	314406	2.57391	2.00125	3.20952	2.5949	1.14917	1.06391	1.10235	1.10514	2.34802	GEP4	YHR100C
chrVII	908774	908875	6.01961	6.27342	8.40523	6.89942	3.23797	2.46791	3.12843	2.94477	2.34294	ADE3	YGR204W
chrIV	968091	968190	2.94087	3.16153	3.70209	3.26816	1.32486	1.38475	1.4858	1.39847	2.33696	CTA1	YDR256C
chrII	374998	375097	2.75902	3.04043	3.55653	3.11866	1.16405	1.34333	1.49875	1.33538	2.33541	BAP2	YBR068C
chrXIV	343287	343412	4.51762	4.21831	3.97079	4.23557	1.87852	1.52875	2.04288	1.81672	2.33144	CUZ1	YNL155W
chrXIV	728480	728579	2.65778	4.7575	5.91143	4.44224	1.54	1.48375	2.74714	1.92363	2.3093	HOL1	YNR055C
chrXII	169765	169856	2.16537	2.42057	3.84058	2.80884	1.48447	0.968944	1.20584	1.21975	2.30279	LOT6	YLR011W
chrXII	869110	869209	3.18143	2.912	4.29429	3.46257	1.44222	1.2725	1.80857	1.50776	2.29649	VID22	YLR373C
chrIX	94670	94861	4.23678	4.40862	4.8138	4.4864	1.95974	1.62417	2.28731	1.95707	2.29241	OM45	YIL136W
chrVII	998315	998360	5.99275	7.46443	5.17391	6.21036	2.99872	2.53333	2.63043	2.72083	2.28253	GCN5	YGR252W
chrVII	966649	966848	4.38045	4.2775	5.28333	4.6471	1.69722	2.42444	2.065	2.06222	2.25344	KEL2	YGR238C
chrII	654857	654956	5.72923	7.205	6.00538	6.31321	2.54875	3.05923	2.79929	2.80242	2.25277	HPC2	YBR215W
chrVII	37031	37130	4.55111	3.47167	3.175	3.73259	2.01778	1.45727	1.5	1.65835	2.25079	BRR6	YGL247W
chrII	27157	27256	2.70187	2.18083	3.085	2.6559	1.33417	0.9925	1.23214	1.18627	2.23887	ECM21	YBL101C
chrXII	612304	612403	3.16625	3.44545	3.26364	3.29178	1.03091	1.254	2.12889	1.47127	2.23738	THI7	YLR237W
chrVIII	50472	50571	5.51	6.76	8.94	7.07	2.46333	2.03	5.04833	3.18056	2.22288	WSC4	YHL028W
chrII	646159	646358	4.217	3.28889	5.04364	4.18318	1.75812	1.77538	2.1225	1.88534	2.21879	AME1	YBR211C
chrXV	114031	114130	4.52182	6.093	4.611	5.07527	2.25	1.89167	2.73875	2.29347	2.21292	WSC3	YOL105C
chrXVI	779784	779983	15.2425	23.28	12.57	17.0308	9.665	5.835	7.59	7.69667	2.21275	THI22	YPR121W
chrVII	117514	117648	5.86032	7.88704	8.01926	7.25554	3.6287	2.72037	3.48796	3.27901	2.21272	ARO8	YGL202W
chrXV	643883	644032	3.54031	3.64427	4.11178	3.76545	1.50346	1.77437	1.85333	1.71039	2.20152	GET4	YOR164C
chrXVI	169767	169866	3.27839	3.65189	3.84939	3.59322	1.67585	1.44548	1.78386	1.63506	2.1976	YIG1	YPL201C
chrXVI	720838	720979	4.70599	4.7142	3.8836	4.43459	2.04319	2.04401	1.97233	2.01985	2.19551	RDS3	YPR094W
chrIV	564926	564994	3.39825	3.87681	3.83644	3.70383	1.80412	1.4828	1.77613	1.68768	2.19463	PST1	YDR055W
chrXII	83600	83699	2.94622	2.76515	3.315	3.00879	1.41094	1.45545	1.25121	1.37253	2.19214	FRA1	YLL029W
chrVII	431479	431628	5.91511	7.21077	7.13111	6.75233	3.1419	3.267	2.85412	3.08767	2.18687	MIG1	YGL035C
chrXIV	391872	391971	3.41812	4.18308	7.39333	4.99818	1.86571	2.43267	2.55846	2.28561	2.1868	ESBP6	YNL125C
chrVII	600958	601214	6.20428	2.91634	6.41245	5.17769	2.08505	2.43357	2.58885	2.36916	2.18546	MUP1	YGR055W
chrXIII	45810	45953	2.85922	2.85847	3.57481	3.0975	1.51084	1.35	1.41544	1.42543	2.17303	CTK3	YML112W
chrXIII	468318	468517	11.3889	11.1007	13.0157	11.8351	5.0025	5.58588	5.76856	5.45231	2.17065	SRT1	YMR101C
chrXI	95500	95599	1.44111	1.53667	3.003	1.99359	0.973571	0.898235	0.892308	0.921371	2.16372	ASH1	YKL185W
chrXII	105348	105413	16.4529	17.286	22.9874	18.9087	6.75303	6.70539	13.1126	8.85699	2.13489	SPA2	YLL021W
chrXVI	631081	631351	2.98462	3.69742	3.64576	3.4426	1.44702	1.35351	2.05002	1.61685	2.1292	CSR2	YPR030W
chrVII	530811	530960	2.76103	3.13778	2.77077	2.88986	1.31538	1.09458	1.66556	1.35851	2.12723	MTL1	YGR023W
chrXV	442335	442434	2.4141	2.77833	3.32731	2.83991	1.28476	1.3486	1.38658	1.33998	2.11937	CKA2	YOR061W
chrXIV	190896	191006	7.11466	9.0971	8.23724	8.14966	4.38138	2.49429	4.66421	3.84663	2.11865	SLA2	YNL243W
chrIV	908781	908880	9.2975	9.182	12.3257	10.2684	4.8975	3.59812	6.13636	4.87733	2.10533	GTB1	YDR221W
chrXV	852097	852446	5.92531	5.60857	8.12029	6.55139	3.31481	2.89117	3.13922	3.11506	2.10313	MPD1	YOR288C
chrXVI	904828	905027	4.91658	4.77938	6.57062	5.42219	2.52633	2.38133	2.83067	2.57944	2.10208	GDB1	YPR184W
chrIX	100645	100894	4.70467	3.3145	6.168	4.72906	2.26629	2.24	2.25086	2.25238	2.09958	FKH1	YIL131C
chrXV	907023	907222	2.81536	2.67654	3.96682	3.1529	1.50727	1.49711	1.52818	1.51085	2.08684	COT1	YOR316C
chrXVI	287331	287480	2.5225	2.8125	3.90762	3.08087	1.57667	1.22909	1.626	1.47725	2.08554	MKK2	YPL140C
chrVII	298555	298654	2.83056	2.6785	3.21471	2.90792	1.21357	1.6275	1.348	1.39636	2.0825	TAF6	YGL112C
chrIX	158559	158658	2.16933	3.585	3.85	3.20144	1.67067	1.32	1.62846	1.53971	2.07925	SEC24	YIL109C
chrXV	677703	677952	21.524	23.806	24.258	23.196	8.89467	6.213	18.438	11.1819	2.07443	LAS17	YOR181W
chrVI	115020	115169	2.80486	3.73617	4.33182	3.62428	1.76	1.52825	1.97429	1.75418	2.06609	WWM1	YFL010C
chrXV	34835	34984	4.67481	4.09333	6.05111	4.93975	2.49222	1.97111	2.71185	2.39173	2.06535	ZPS1	YOL154W
chrIV	355310	355446	5.73114	6.01642	7.70803	6.4852	3.83942	2.63504	2.96788	3.14745	2.06046	MBP1	YDL056W
chrXI	98051	98250	4.63	4.50417	4.65857	4.59758	2.70769	1.95962	2.02958	2.2323	2.05957	SPE1	YKL184W
chrXV	149833	150282	4.14926	5.38642	5.45956	4.99841	2.73194	2.10417	2.445	2.42704	2.05947	MSH2	YOL090W
chrVII	974778	974877	3.909	3.575	3.462	3.64867	1.318	1.978	2.05375	1.78325	2.04608	YAP1802	YGR241C
chrII	127695	127794	2.58125	3.43833	3.57385	3.19781	1.25353	1.52	1.93286	1.5688	2.03839	EDE1	YBL047C
chrVII	582802	582901	3.01067	2.99929	2.92222	2.97739	1.60673	1.18882	1.58766	1.46107	2.03781	RME1	YGR044C
chrIX	267166	267265	2.28783	2.63286	3.2681	2.72959	1.14556	1.65125	1.235	1.34394	2.03104	SYG1	YIL047C
chrXII	786535	786634	3.39263	5.25773	4.93346	4.52794	1.85462	2.76333	2.07143	2.22979	2.03066	REC102	YLR329W
chrXII	1001047	1001196	3.57694	3.73843	3.47856	3.59798	1.59225	1.74852	1.97958	1.77345	2.0288	ATG23	YLR431C
chrV	297971	298120	3.01275	3.6897	3.76867	3.49037	1.88737	1.36711	1.92235	1.72561	2.02269	ARG5,6	YER069W
chrXVI	810862	811011	2.57926	2.79889	4.404	3.26072	1.63067	1.26133	1.9581	1.6167	2.0169	MEP3	YPR138C
chrVIII	512573	512722	5.1781	2.70857	3.68083	3.85583	2.00952	1.735	2.04083	1.92845	1.99944	SKN7	YHR206W
chrXI	516747	516953	7.38808	7.79685	10.4256	8.53686	4.22157	3.47698	5.17252	4.29036	1.98978	GAP1	YKR039W
chrXIII	602682	602831	5.73909	5.26406	4.83227	5.27847	3.08133	2.21079	2.67193	2.65469	1.98836	ALD2	YMR170C
chrXIV	16338	16687	4.34571	4.24714	4.40821	4.33369	2.04619	2.22286	2.27657	2.18187	1.98622	AAD14	YNL331C
chrIX	76663	76762	2.09944	2.06353	3.06692	2.40997	1.055	1.265	1.32333	1.21444	1.98442	PAN6	YIL145C
chrXI	570268	570367	6.27375	4.6433	6.64023	5.85242	2.49957	2.91256	3.45676	2.95629	1.97965	BET3	YKR068C
chrIV	1395954	1396153	5.90938	5.92583	7.215	6.35007	3.94417	2.91937	2.79083	3.21813	1.97322	PKH3	YDR466W
chrII	105664	105863	6.10167	9.32312	9.90929	8.44469	4.10563	3.85875	4.925	4.29646	1.9655	SKT5	YBL061C
chrVII	493175	493274	5.08909	3.905	5.80182	4.93197	2.1625	2.51333	2.882	2.51928	1.95769	CDH1	YGL003C
chrXVI	908615	908714	3.7973	3.03529	4.45813	3.76357	2	1.33923	2.455	1.93141	1.94861	ATG13	YPR185W
chrVII	308615	308764	4.90722	4.95333	6.39333	5.41796	2.84381	2.93128	2.60056	2.79188	1.94061	VPS73	YGL104C
chrV	308374	308623	13.992	8.33067	10.788	11.0369	5.00533	4.67467	7.38267	5.68756	1.94053	PTP3	YER075C
chrV	53882	53981	15.9467	10.135	16.5933	14.225	7.04667	7.17667	7.79333	7.33889	1.9383	MAK10	YEL053C
chrXIII	387665	387814	5.85363	6.39389	7.35971	6.53574	3.31799	3.1326	3.69672	3.38243	1.93226	AAC1	YMR056C
chrIII	37466	37665	4.29227	4.72955	7.91071	5.64418	3.21958	2.21591	3.336	2.92383	1.9304	LRE1	YCL051W
chrII	445018	445117	3.55875	4.45444	5.02714	4.34678	2.312	1.91429	2.53857	2.25495	1.92766	EXO84	YBR102C
chrXII	208342	208545	9.89461	13.6552	23.4338	15.6612	10.8566	6.62745	6.98529	8.15645	1.9201	RAD5	YLR032W
chrIX	201312	201461	1.87176	2.55619	3.00571	2.47789	1.41576	1.39212	1.06389	1.29059	1.91997	KTR7	YIL085C
chrXIII	118933	119032	3.61286	5.87	4.69667	4.72651	2.29571	1.97	3.12429	2.46333	1.91874	HMG1	YML075C
chrVIII	83973	84172	2.82143	3.22167	4.8595	3.6342	1.98	1.70542	2.00222	1.89588	1.91689	YAP3	YHL009C
chrV	96545	96594	3.972	6.525	5.18333	5.22678	3.16667	2.53714	2.51	2.73794	1.90902	ECM10	YEL030W
chrII	420098	420397	9.168	9.61111	11.9642	10.2478	5.31938	5.42146	5.39511	5.37865	1.90527	IST2	YBR086C
chrXIV	27207	27306	4.474	4.68625	5.76625	4.9755	3.19	2.134	2.52909	2.6177	1.90072	PFA3	YNL326C
chrXII	398731	398880	5.5025	4.57926	5.46533	5.18236	3.74667	2.44583	1.99722	2.72991	1.89837	DCN1	YLR128W
chrII	118690	118839	2.34	2.26485	3.40296	2.66927	1.21333	1.65667	1.35	1.40667	1.89759	TOD6	YBL054W
chrVII	386044	386143	2.88733	2.98357	3.53867	3.13652	1.6008	1.48846	1.87909	1.65612	1.8939	PYC1	YGL062W
chrXVI	515730	515929	2.83773	3.113	4.231	3.39391	1.63563	2.05286	1.69571	1.79473	1.89104	VTC3	YPL019C
chrVIII	497418	497517	1.76706	2.05571	3.045	2.28926	1.44357	1.09412	1.115	1.21756	1.8802	AIM46	YHR199C
chrIV	176491	176690	6.95	6.325	6.5975	6.62417	3.54625	3.74875	3.27875	3.52458	1.87942	CMR1	YDL156W
chrXI	99622	99721	3.48182	4.49667	5.31	4.4295	2.37571	2.14	2.564	2.3599	1.87698	LOT5	YKL183W
chrXIII	537358	537607	2.85838	3.31236	3.75818	3.30964	1.73959	1.47053	2.084	1.76471	1.87546	REC114	YMR133W
chrII	372373	372572	2.75658	3.02158	3.75675	3.17831	1.72879	1.60669	1.75153	1.69567	1.87436	TIP1	YBR067C
chrXIV	429702	429793	2.62391	3.87422	5.64441	4.04752	2.23024	1.76178	2.49674	2.16292	1.87132	MET4	YNL103W
chrXVI	300354	300453	2.33545	2.483	3.179	2.66582	1.51	0.94	1.82818	1.42606	1.86936	RDS2	YPL133C
chrXI	594676	594775	7.494	6.9725	6.9325	7.133	4.2325	3.48	3.744	3.81883	1.86785	NUP133	YKR082W
chrXIII	118783	118882	3.19429	3.728	3.43667	3.45298	1.79	1.89286	1.87714	1.85333	1.86312	HMG1	YML075C
chrVI	216363	216476	3.07704	2.72755	3.50658	3.10372	1.50258	1.30647	2.20395	1.671	1.85741	MET10	YFR030W
chrIV	896081	896230	2.15978	2.65119	2.40968	2.40688	1.42519	1.16824	1.30246	1.29863	1.85341	ADR1	YDR216W
chrV	339205	339354	3.1397	3.42857	4.23741	3.60189	2.15515	1.75302	1.92667	1.94494	1.85193	TRP2	YER090W
chrX	138230	138329	2.28654	2.52963	3.04296	2.61971	1.32421	0.982105	1.94059	1.41563	1.85056	DAS1	YJL149W
chrXVI	564177	564326	2.405	2.11594	3.08105	2.534	1.36429	1.36622	1.38524	1.37192	1.84705	AIM45	YPR004C
chrXIV	630207	630306	2.60891	2.8374	3.10347	2.84993	1.47662	1.50512	1.65877	1.54684	1.84242	CIT1	YNR001C
chrXV	266080	266209	3.20559	3.78135	3.86583	3.61759	2.1867	1.73667	1.97017	1.96452	1.84147	OPI10	YOL032W
chrXIV	712929	713128	7.73531	7.21472	9.21571	8.05525	5.41036	3.41452	4.30425	4.37638	1.84062	MSO1	YNR049C
chrX	345008	345107	4.982	6.47	4.965	5.47233	3.278	2.956	2.6875	2.97383	1.84016	MTR4	YJL050W
chrVII	968099	968198	2.63364	2.473	3.045	2.71721	1.23	1.88667	1.32625	1.48097	1.83475	KEL2	YGR238C
chrXII	646966	647115	2.335	3.11467	3.43333	2.961	1.14424	1.49833	2.21273	1.61843	1.82955	HAP1	YLR256W
chrV	135251	135342	4.87821	5.00815	5.1529	5.01309	2.53632	2.53691	3.19936	2.75753	1.81796	GLC3	YEL011W
chrXVI	159441	159636	3.70451	4.11378	3.97959	3.93262	2.47768	2.10569	1.9242	2.16919	1.81295	RKM1	YPL208W
chrXVI	116152	116251	2.978	2.67222	3.29547	2.9819	1.40261	1.33946	2.20048	1.64752	1.80994	USV1	YPL230W
chrXI	591296	591410	3.61618	3.56087	3.6301	3.60238	2.02585	1.79576	2.16335	1.99499	1.80572	MTD1	YKR080W
chrXV	646037	646386	3.97546	4.72725	4.40464	4.36912	2.42286	2.23529	2.6037	2.42062	1.80496	SEY1	YOR165W
chrVII	965949	966048	17.9873	17.407	13.2883	16.2275	10.8633	7.73889	8.4075	9.00324	1.80241	KEL2	YGR238C
chrV	49776	49975	3.82437	3.21786	4.25278	3.765	2.22786	2.01643	2.03643	2.09357	1.79836	POL5	YEL055C
chrVII	446323	446572	3.798	4.11743	5.42533	4.44692	2.5718	2.39156	2.46612	2.47649	1.79565	TRP5	YGL026C
chrX	106895	106994	2.96	3.47444	3.59778	3.34407	2.482	1.39769	1.73364	1.87111	1.78721	HAL5	YJL165C
chrI	112332	112431	2.18889	2.39222	3.32889	2.63667	1.4025	1.22444	1.80571	1.47755	1.78448	CCR4	YAL021C
chrXII	878665	878764	2.171	2.98125	3.48714	2.8798	1.52143	1.48	1.84	1.61381	1.78447	CSR1	YLR380W
chrIX	431553	431652	2.84222	2.7775	3.13875	2.91949	1.27556	2.0275	1.616	1.63969	1.78052	YPS6	YIR039C
chrIV	108590	108689	4.79375	6.34286	6.85533	5.99731	3.40714	2.59	4.12333	3.37349	1.77778	SEC31	YDL195W
chrXV	59824	60042	4.56469	4.72451	6.21005	5.16641	3.36073	2.52237	2.84658	2.90989	1.77546	ARG8	YOL140W
chrVIII	71967	72066	2.65	4.612	3.825	3.69567	2.22471	1.56833	2.48	2.09101	1.7674	DUR3	YHL016C
chrI	131978	132077	3.92375	3.81	3.196	3.64325	2.11	1.88937	2.2025	2.06729	1.76233	CYS3	YAL012W
chrIV	499255	499354	2.66132	2.93471	3.41235	3.00279	1.75533	1.64364	1.72034	1.70644	1.75968	REG1	YDR028C
chrXII	644314	644413	2.82128	3.05636	2.80096	2.89287	1.68275	1.45836	1.79151	1.64421	1.75943	NDL1	YLR254C
chrXIII	45560	45659	3.14045	2.81333	3.56864	3.17414	1.83122	1.6905	1.89647	1.80606	1.75749	CTK3	YML112W
chrXIII	661169	661368	3.78464	4.81727	5.64231	4.74807	2.75833	2.22062	3.13	2.70299	1.7566	CIK1	YMR198W
chrXII	432619	432811	3.96587	4.82744	4.35529	4.38287	2.60881	2.3049	2.57448	2.49606	1.75591	RMP1	YLR145W
chrVIII	100361	100460	2.55	2.89333	3.105	2.84944	1.97833	1.33875	1.55857	1.62522	1.75327	MRP4	YHL004W
chrXV	466677	466826	4.07636	3.8321	3.77881	3.89576	2.10095	2.13952	2.44833	2.2296	1.74729	CDC21	YOR074C
chrX	450553	450702	2.35038	2.82598	3.4459	2.87409	1.83951	1.5721	1.52714	1.64625	1.74584	POL31	YJR006W
chrXI	511983	512182	2.915	3.28708	4.25682	3.4863	1.96846	1.51441	2.51462	1.99916	1.74388	KAE1	YKR038C
chrV	160331	160430	3.42	3.29824	3.69991	3.47272	1.96661	1.68696	2.33243	1.99533	1.74042	FMP52	YER004W
chrIV	1321544	1321743	3.37467	3.83955	4.22955	3.81459	2.131	1.944	2.52179	2.19893	1.73475	SNX41	YDR425W
chrXII	799231	799330	3.06875	3.11867	4.378	3.52181	2.108	1.44706	2.54	2.03169	1.73344	NUP2	YLR335W
chrVI	136420	136619	5.24143	6.12275	6.12848	5.83089	3.9	2.61167	3.61	3.37389	1.72824	MSH4	YFL003C
chrXII	786735	786834	4.08596	5.77364	5.26615	5.04192	2.13692	3.47333	3.15571	2.92199	1.72551	REC102	YLR329W
chrXV	892672	892771	11.6325	8.8575	7.12	9.20333	5	7.72	3.34	5.35333	1.71918	SLY41	YOR307C
chrVII	306911	307051	3.33247	3.49069	4.15027	3.65781	1.98697	1.96454	2.43283	2.12811	1.71881	MLC1	YGL106W
chrX	580161	580221	2.46885	3.41393	4.12295	3.33525	2.24044	1.77231	1.82904	1.94726	1.71279	BNA2	YJR078W
chrXVI	192407	192556	3.20577	2.66703	2.82171	2.89817	2.04241	1.4355	1.60537	1.69443	1.71041	POS5	YPL188W
chrII	775501	775650	2.9073	3.37855	3.61194	3.29926	1.98509	1.87089	1.93408	1.93002	1.70945	APE3	YBR286W
chrV	79579	79728	3.30842	3.49761	4.40204	3.73602	2.15674	2.18857	2.22579	2.19037	1.70566	CYC7	YEL039C
chrVIII	103863	103962	3.0825	2.66417	1.91583	2.55417	1.55889	1.57571	1.36071	1.49844	1.70455	HSE1	YHL002W
chrX	603118	603267	3.02	2.98848	2.83778	2.94875	1.95095	1.30941	1.92974	1.73004	1.70445	FIP1	YJR093C
chrXV	667961	668060	2.23273	2.50333	3.04	2.59202	1.2631	1.59233	1.7081	1.52118	1.70396	GAC1	YOR178C
chrIII	238941	239090	3.2748	3.26793	3.73611	3.42628	2.14014	2.01444	1.87875	2.01111	1.70367	CPR4	YCR069W
chrXIII	590119	590218	4.06286	4.10571	5.72833	4.6323	2.60167	2.70857	2.86714	2.72579	1.69943	PAH1	YMR165C
chrV	399410	399509	4.30917	2.38583	3.025	3.24	2.32786	1.92526	1.47231	1.90848	1.69769	AVT6	YER119C
chrXVI	801885	802066	10.0714	7.75275	11.4484	9.75751	6.68681	5.2381	5.31868	5.74786	1.69759	CTF4	YPR135W
chrXIV	705281	705480	3.15812	3.23	4.02167	3.46993	1.76292	1.83125	2.54714	2.0471	1.69504	AGA1	YNR044W
chrXI	595526	595725	3.527	4.53	4.64375	4.23358	3.22125	2.164	2.137	2.50742	1.68842	NUP133	YKR082W
chrXIII	416904	417003	7.038	9.23579	8.598	8.2906	5.494	4.991	4.275	4.92	1.68508	PDS5	YMR076C
chrVII	826731	826830	3.23071	2.93455	3.58267	3.24931	1.56133	1.97312	2.26	1.93149	1.68228	TIF4631	YGR162W
chrX	178598	178697	4.4	5.26	6.09556	5.25185	2.81286	3.0225	3.535	3.12345	1.68143	PBS2	YJL128C
chrXIII	272527	272626	3.35	2.77862	3.24988	3.12617	1.83029	1.56484	2.2	1.86504	1.67619	MIX17	YMR002W
chrXVI	114303	114397	2.06105	3.03732	2.52919	2.54252	1.52105	1.40724	1.62526	1.51785	1.67508	FAS2	YPL231W
chrXIII	51926	52075	3.86	3.23167	3.65143	3.58103	2.19067	1.80833	2.42	2.13967	1.67364	ZDS2	YML109W
chrXI	158142	158241	3.692	3.399	3.4987	3.5299	1.985	2.2085	2.14474	2.11275	1.67076	APE2	YKL157W
chrXIV	730130	730279	3.07778	3.085	2.93905	3.03394	2.08095	1.6925	1.67429	1.81591	1.67075	HOL1	YNR055C
chrXVI	717805	717904	3.283	3.26889	2.665	3.0723	2.06333	2.02	1.43429	1.83921	1.67045	NVJ2	YPR091C
chrII	17206	17305	2.7475	3.64875	3.0125	3.13625	1.9	1.67429	2.05833	1.87754	1.6704	PKC1	YBL105C
chrIV	178685	178784	2.48277	2.94651	3.54756	2.99228	1.76889	1.382	2.23444	1.79511	1.6669	MSH5	YDL154W
chrII	540883	541021	2.17165	2.43684	2.92884	2.51245	1.49285	1.3584	1.67408	1.50844	1.66559	ARA1	YBR149W
chrXV	84699	84798	4.455	5.798	5.198	5.15033	3.36	3.365	2.5725	3.09917	1.66184	TRM13	YOL125W
chrVIII	299151	299300	7.87556	9.36933	7.51333	8.25274	4.71067	4.57867	5.612	4.96711	1.66148	SFB3	YHR098C
chrIV	683902	684051	6.0763	6.1	8.35417	6.84349	3.83619	3.75083	4.77889	4.12197	1.66025	TMA64	YDR117C
chrVIII	421797	421996	7.02235	7.04489	8.17881	7.41535	5.06432	3.70244	4.63328	4.46668	1.66015	YAP1801	YHR161C
chrII	268028	268127	3.08722	2.69786	3.33313	3.0394	1.73833	1.88059	1.87353	1.83082	1.66013	MNN2	YBR015C
chrXII	1027235	1027434	4.44983	4.62142	5.00404	4.69176	2.8116	3.02638	2.6416	2.82653	1.6599	VMA6	YLR447C
chrXI	41926	42025	2.49481	3.25952	2.99714	2.91716	1.75906	1.83061	1.68303	1.75757	1.65977	UBA1	YKL210W
chrVIII	486096	486266	8.3584	8.26223	6.4386	7.68641	5.27572	3.82509	4.81853	4.63978	1.65663	ERG9	YHR190W
chrIV	1092669	1092868	7.61083	5.25	5.94167	6.2675	3.6425	3.8	3.93182	3.79144	1.65307	IPK1	YDR315C
chrVI	64223	64322	4.67667	1.39769	2.41857	2.83098	1.04778	2.24727	1.84357	1.71287	1.65276	RPL22B	YFL034C-A
chrVII	388869	388968	1.92261	1.9635	3.07875	2.32162	1.35294	1.64437	1.22385	1.40705	1.64999	DUO1	YGL061C
chrIII	25619	25818	5.85837	5.781	5.99609	5.87849	3.88684	3.13357	3.68583	3.56875	1.64721	PRD1	YCL057W
chrII	584521	584620	2.62222	3.01625	4.25833	3.29894	1.8175	1.38111	2.812	2.00354	1.64656	ECM31	YBR176W
chrX	92390	92489	2.90438	3.04467	3.62188	3.19031	1.54667	2.09	2.18	1.93889	1.64543	SWI3	YJL176C
chrXI	508764	508863	3.90929	3.5775	4.21636	3.90105	2.92667	2.72	1.47444	2.3737	1.64344	CAF4	YKR036C
chrXIII	165499	165598	5.62684	6.19933	5.34111	5.72243	3.60318	3.04231	3.80619	3.48389	1.64254	CYB2	YML054C
chrXVI	734504	734653	2.1037	2.68583	3.46667	2.75207	1.69111	1.46857	1.87444	1.67804	1.64005	FHL1	YPR104C
chrVII	940724	940823	3.10625	2.79667	3.52043	3.14112	1.976	2.06818	1.70762	1.91727	1.63833	PET54	YGR222W
chrIV	795972	796071	2.16375	3.47143	3.41571	3.01696	1.95833	1.975	1.59143	1.84159	1.63824	SEC7	YDR170C
chrVIII	200041	200140	2.46556	2.885	3.87143	3.07399	1.88167	1.88714	1.86667	1.87849	1.63642	AAP1	YHR047C
chrII	655007	655256	4.94462	6.1196	5.13385	5.39935	3.20575	3.08677	3.62943	3.30732	1.63255	HPC2	YBR215W
chrIV	233840	233989	2.28039	3.05619	2.73412	2.69023	1.75846	1.54571	1.64	1.64806	1.63237	VCX1	YDL128W
chrII	701261	701460	4.25333	5.19833	6.6575	5.36972	3.266	3.46	3.15625	3.29408	1.63011	THI2	YBR240C
chrVII	459998	460097	3.48	5.4375	4.314	4.4105	2.08667	2.6	3.44	2.70889	1.62816	ATE1	YGL017W
chrVIII	500301	500450	3.47481	2.88667	2.85333	3.0716	1.50444	2.22867	1.92825	1.88712	1.62767	PPX1	YHR201C
chrXV	175121	175220	3.59125	3.61286	3.5975	3.60054	1.83667	2.15143	2.65	2.2127	1.62721	IRA2	YOL081W
chrXV	338845	338994	3.05814	3.23024	3.88804	3.39214	2.0606	1.9265	2.2677	2.08493	1.62698	SGT2	YOR007C
chrXII	520445	520744	4.14042	4.50121	6.15561	4.93241	3.98926	2.60333	2.51333	3.03531	1.62501	TOS4	YLR183C
chrXVI	897594	897843	3.07022	3.53927	3.33	3.31316	2.26036	1.77829	2.08	2.03955	1.62446	SEC23	YPR181C
chrXII	52964	53113	3.71659	3.70874	3.38057	3.60197	2.29724	2.03764	2.31813	2.21767	1.62421	SDH2	YLL041C
chrVI	68991	69090	4.36	5.712	7.17	5.74733	3.00857	2.685	4.92833	3.54063	1.62325	RIM15	YFL033C
chrX	221612	221761	2.28718	2.53937	2.13961	2.32205	1.40963	1.32233	1.56039	1.43079	1.62292	IME2	YJL106W
chrXII	251303	251402	3.33857	3.03333	4.842	3.73797	2.5075	2.31125	2.09429	2.30435	1.62214	SPT8	YLR055C
chrXII	934696	934945	7.56	12.664	13.564	11.2627	7.316	5.604	7.912	6.944	1.62193	UTP21	YLR409C
chrXII	754470	754569	3.09	2.77417	3.44091	3.10169	2.356	1.06909	2.315	1.91336	1.62107	CDC25	YLR310C
chrXVI	756952	757051	3.475	2.74526	2.96111	3.06046	1.98	1.527	2.16	1.889	1.62015	RGC1	YPR115W
chrIX	86967	87116	8.82667	5.21667	5.26	6.43444	2.92	4.6	4.40222	3.97407	1.61911	AXL2	YIL140W
chrVIII	482340	482439	1.61722	2.09071	3.46375	2.39056	1.33308	1.83286	1.27636	1.48077	1.61441	GPI16	YHR188C
chrXV	923137	923236	4.63167	2.905	3.11	3.54889	2.38714	1.68714	2.52571	2.2	1.61313	FRT1	YOR324C
chrII	570310	570459	4.73939	4.23222	4.69611	4.55591	2.84833	2.29238	3.33238	2.82437	1.61307	TYR1	YBR166C
chrII	158625	158824	3.4737	3.91036	4.12679	3.83695	2.63705	2.11167	2.3884	2.37904	1.61281	RIB1	YBL033C
chrXV	740648	740797	2.30718	3.11273	3.98056	3.13349	1.62296	1.79167	2.4175	1.94404	1.61184	MGM1	YOR211C
chrII	747974	748123	3.60044	4.3128	4.62087	4.17804	2.39879	2.604	2.77352	2.5921	1.61183	UBX7	YBR273C
chrXV	474893	475092	3.51778	4.63786	5.47583	4.54382	3.115	2.48625	2.86687	2.82271	1.60974	DIA2	YOR080W
chrXIII	520140	520539	4.11779	4.04579	4.3382	4.16726	2.54525	2.43694	2.79625	2.59281	1.60723	STO1	YMR125W
chrIV	684352	684551	3.73111	2.773	4.53188	3.67866	2.34071	1.89562	2.64083	2.29239	1.60473	TMA64	YDR117C
chrVII	125048	125197	1.88718	2.38056	2.85333	2.37369	1.336	1.29	1.81259	1.47953	1.60435	MDS3	YGL197W
chrXIV	133623	133772	2.44267	2.64815	3.44593	2.84558	2.02857	1.55714	1.73619	1.77397	1.60408	BNI1	YNL271C
chrXIV	427602	427701	2.349	3.61143	2.26714	2.74252	1.87636	1.6925	1.564	1.71095	1.60292	MET4	YNL103W
chrXV	241620	241719	2.0295	3.07889	2.925	2.6778	2.12143	1.3	1.59375	1.67173	1.60182	LDS2	YOL047C
chrI	94151	94400	2.64133	2.268	4.221	3.04344	1.71333	1.48571	2.50267	1.90057	1.60133	FRT2	YAL028W
chrI	42916	43065	2.65189	2.80234	3.10735	2.85386	1.73485	1.55437	2.05968	1.78297	1.60062	ACS1	YAL054C
chrVIII	481940	482089	2.91148	4.21333	4.08167	3.73549	1.89949	2.01714	3.08909	2.33524	1.59962	GPI16	YHR188C
chrXII	285473	285622	3.43333	3.564	3.34037	3.4459	2.15244	1.46567	2.84489	2.15433	1.59952	FMP25	YLR077W
chrIV	1339252	1339351	5.70429	6.066	4.88444	5.55158	3.77222	4.165	2.484	3.47374	1.59816	THI74	YDR438W
chrX	447963	448112	2.51238	2.20089	3.0481	2.58712	1.84848	1.28848	1.72	1.61899	1.59798	APL1	YJR005W
chrIV	320626	320725	5.04609	4.11316	6.65632	5.27185	3.67143	2.26833	3.96077	3.30018	1.59745	RXT3	YDL076C
chrIV	711600	711699	4.175	4.62	4.16167	4.31889	2.064	2.7275	3.33	2.70717	1.59535	MTC5	YDR128W
chrV	290643	290892	5.24133	5.8815	6.89429	6.00571	3.56667	4.85733	2.87	3.76467	1.59528	RRT13	YER066W
chrIV	1106123	1106222	2.84615	3.177	2.25846	2.76054	1.24273	2.03182	1.91727	1.73061	1.59513	SWA2	YDR320C
chrIV	1144898	1144956	8.65189	9.17411	8.5339	8.78663	6.8983	4.42938	5.20716	5.51161	1.5942	MSN5	YDR335W
chrXIII	561247	561396	2.02767	2.51391	2.96772	2.5031	1.47689	1.70667	1.53042	1.57132	1.59299	SWP1	YMR149W
chrVIII	168787	168986	6.35437	6.55571	7.76071	6.89027	4.40211	3.55341	5.02526	4.32693	1.59242	SLT2	YHR030C
chrIV	764868	765017	1.69818	1.70231	3.0688	2.15643	1.34111	1.57045	1.15275	1.35477	1.59173	CTH1	YDR151C
chrII	330435	330534	2.22627	2.44878	3.22326	2.63277	1.55754	1.52385	1.89339	1.65826	1.58767	ZTA1	YBR046C
chrV	130276	130475	6.78917	6.26542	8.92571	7.32677	4.42411	4.11538	5.31182	4.6171	1.58687	VAC8	YEL013W
chrVII	332577	332776	6.66222	8.08214	7.22	7.32145	4.395	4.35917	5.088	4.61406	1.58677	PAN2	YGL094C
chrIV	98911	99060	5.60667	3.33556	6.05667	4.99963	4.11667	2.28667	3.06	3.15444	1.58495	MRPL11	YDL202W
chrVIII	392585	392734	3.01485	3.65961	4.99429	3.88958	2.64083	2.1363	2.59367	2.45693	1.5831	MRPL6	YHR147C
chrIV	699404	699482	3.29589	3.90084	5.09705	4.09793	3.22785	1.95316	2.58509	2.5887	1.583	INO2	YDR123C
chrII	98417	98566	3.59583	3.8781	4.76762	4.08052	2.48667	2.29778	2.95	2.57815	1.58273	SEF1	YBL066C
chrXV	822024	822223	7.05917	5.55167	6.35333	6.32139	4.615	3.802	3.565	3.994	1.58272	PNT1	YOR266W
chrXII	117783	117932	3.29333	4.34333	3.89467	3.84378	2.33389	2.38513	2.57048	2.42983	1.58191	BPT1	YLL015W
chrXV	584242	584341	3.66889	3.80647	4.71867	4.06468	2.57385	2.55286	2.58375	2.57015	1.58149	RUP1	YOR138C
chrIV	542615	542764	2.61121	1.78508	2.25172	2.21601	1.05548	1.60278	1.54729	1.40185	1.58077	NRG1	YDR043C
chrXIV	556549	556871	8.67602	8.79257	10.0793	9.18264	5.9171	4.84629	6.68073	5.81471	1.57921	BDP1	YNL039W
chrXI	603138	603237	3.32889	2.80294	3.43053	3.18745	1.98929	2.22909	1.83824	2.01887	1.57883	OMA1	YKR087C
chrXI	242100	242199	3.142	2.86182	3.204	3.06927	2.199	1.75636	1.88889	1.94808	1.57553	SEG2	YKL105C
chrXI	380293	380492	5.23	6.21	4.86929	5.43643	4.052	2.60278	3.703	3.45259	1.57459	IXR1	YKL032C
chrVIII	508520	508782	2.85171	6.25982	4.29753	4.46969	2.76426	2.71293	3.05989	2.84569	1.57069	MNL1	YHR204W
chrXIII	677577	677676	17.764	14.364	15.215	15.781	11.65	8.47667	10.03	10.0522	1.5699	HFA1	YMR207C
chrIII	105949	106198	4.7032	4.648	4.60533	4.65218	2.809	2.64369	3.4605	2.97106	1.56583	STP22	YCL008C
chrXIV	140196	140445	6.1032	8.61533	10.742	8.48684	3.95538	6.084	6.2268	5.42206	1.56524	LYP1	YNL268W
chrII	283120	283219	2.82286	3.496	4.15	3.48962	1.68714	2.22571	2.78	2.23095	1.56418	FUR4	YBR021W
chrX	57354	57453	4.2475	4.81667	4.89	4.65139	2.6875	2.128	4.11667	2.97739	1.56224	ACO2	YJL200C
chrIX	402628	402727	7.555	7.0025	5.664	6.7405	4.405	2.6875	5.8525	4.315	1.56211	DAL81	YIR023W
chrIV	639340	639589	4.03222	5.0616	4.25558	4.4498	2.79385	2.73229	3.024	2.85004	1.56131	GIS1	YDR096W
chrXIV	620952	621051	2.92667	3.16923	3.61821	3.23804	2.152	1.75556	2.31536	2.0743	1.56102	LST8	YNL006W
chrIV	839962	840161	4.28731	3.97864	3.56269	3.94288	2.82227	2.325	2.43083	2.52604	1.5609	SLY1	YDR189W
chrVII	12916	13015	2.721	3.6325	3.09444	3.14931	2.44143	1.73667	1.88125	2.01978	1.55924	MNT2	YGL257C
chrIV	379807	379956	3.42778	3.68	3.39333	3.50037	2.12533	2.164	2.45067	2.24667	1.55803	NAT1	YDL040C
chrV	382556	382755	3.93214	3.51786	4.96821	4.1394	2.1775	2.50556	3.29083	2.65796	1.55736	SWI4	YER111C
chrXVI	574019	574318	6.19244	6.21803	5.51778	5.97608	3.91681	3.2448	4.37101	3.84421	1.55457	HAA1	YPR008W
chrV	475885	476296	7.24029	5.23447	12.6578	8.37751	5.73705	2.86311	7.58131	5.39382	1.55317	OXA1	YER154W
chrIV	1046186	1046285	3.36268	2.96324	3.21667	3.18086	1.82727	1.88354	2.43475	2.04852	1.55276	SSD1	YDR293C
chrXV	246301	246450	3.53238	2.7963	2.95704	3.09524	1.96667	1.62364	2.40222	1.99751	1.54955	PSK2	YOL045W
chrIV	833631	833730	3.16227	3.25632	3.477	3.29853	1.93636	1.9975	2.4585	2.13079	1.54803	SND1	YDR186C
chrIV	122448	122597	2.62	3.97667	2.99333	3.19667	2.46667	1.44857	2.29111	2.06878	1.54519	RBS1	YDL189W
chrX	182372	182521	3.87259	3.0437	5.6019	4.17273	3.40667	2.42296	2.27619	2.70194	1.54435	SPT10	YJL127C
chrIX	340772	341071	3.53667	3.96533	3.524	3.67533	2.46619	2.31111	2.37333	2.38354	1.54196	FAA3	YIL009W
chrXIV	486322	486421	4.88833	4.75667	4.128	4.591	2.84556	3.86	2.228	2.97785	1.54172	IMP4	YNL075W
chrV	67417	67616	4.987	6.19643	5.02333	5.40225	4.32958	3.02962	3.15765	3.50562	1.54103	GLY1	YEL046C
chrX	494899	495098	7.055	7.7375	9.09	7.96083	5.52833	3.73667	6.24167	5.16889	1.54014	RAV1	YJR033C
chrXIV	44542	44691	3.15816	3.5875	5.07111	3.93892	2.11021	2.77852	2.78522	2.55798	1.53986	DAL82	YNL314W
chrX	389849	389998	3.19273	2.75267	2.962	2.96913	2.44667	1.48667	1.85333	1.92889	1.5393	VPS53	YJL029C
chrI	7351	7450	2.96563	3.884	3.49444	3.44802	2.29955	2.17056	2.25	2.24003	1.53927	SEO1	YAL067C
chrX	644429	644678	3.8776	4.473	4.971	4.44053	3.308	3.334	2.016	2.886	1.53865	JHD2	YJR119C
chrV	404038	404137	2.39121	2.71806	3.6592	2.92283	2.011	1.87267	1.81871	1.90079	1.53769	GLO3	YER122C
chrVII	783718	783924	2.80934	4.69243	3.89372	3.7985	2.47826	2.22881	2.70733	2.47147	1.53694	ENP2	YGR145W
chrXIII	886448	886597	3.19968	3.34133	3.56464	3.36855	2.37111	2.45	1.75556	2.19222	1.53659	FKS3	YMR306W
chrV	360313	360420	2.72685	3.29184	3.17625	3.06498	1.86548	2.10966	2.01253	1.99589	1.53564	UBC6	YER100W
chrXII	803238	803337	4.87333	4.77333	4.61571	4.75413	2.48545	1.95733	4.84833	3.09704	1.53505	VRP1	YLR337C
chrXIII	690579	690778	5.94357	6.19833	7.28	6.47397	3.85	4.33375	4.484	4.22258	1.53318	EFR3	YMR212C
chrII	96867	96966	3.76375	3.17429	3.20143	3.37982	2.37833	2.02833	2.20833	2.205	1.5328	SEF1	YBL066C
chrV	93789	93888	2.62778	3.95	3.1425	3.24009	1.51	2.294	2.54	2.11467	1.5322	SPF1	YEL031W
chrXIV	141836	141985	3.78471	4.09458	4.20706	4.02878	2.81467	2.39444	2.68	2.6297	1.53203	PIK1	YNL267W
chrXV	49365	49464	2.19625	1.72556	3.0475	2.3231	1.27708	1.34	1.93632	1.5178	1.53057	PSF3	YOL146W
chrX	231952	232101	3.35111	3.28667	3.20622	3.28133	2.02083	1.89926	2.51259	2.14423	1.53031	MEF2	YJL102W
chrIV	51029	51228	7.917	8.19222	9.34778	8.48567	5.30562	3.6	7.767	5.55754	1.52687	GCS1	YDL226C
chrXIV	672169	672210	1.74675	3.06443	2.33333	2.3815	1.82993	1.46726	1.38889	1.56203	1.52462	SNF12	YNR023W
chrIV	1067721	1067820	5.96615	6.31308	6.84154	6.37359	3.84063	3.68937	5.025	4.185	1.52296	GPI11	YDR302W
chrVII	187904	188103	2.5475	2.99462	3.5925	3.04487	1.908	2.27722	1.81605	2.00043	1.52211	PMR1	YGL167C
chrVII	606587	606686	6.8625	8.23	5.19625	6.76292	4.89143	3.398	5.04125	4.44356	1.52196	PEF1	YGR058W
chrXIII	817515	817664	3.79	3.83467	3.17889	3.60119	2.62133	2.236	2.24267	2.36667	1.52163	BUL1	YMR275C
chrVIII	94989	95238	8.478	7.794	8.2	8.15733	5.15933	4.05067	6.8744	5.36147	1.52147	STE20	YHL007C
chrXIII	631316	631565	4.36356	4.54	6.17657	5.02671	3.31486	3.33143	3.27543	3.30724	1.51991	RTP1	YMR185W
chrXVI	686072	686171	3.97	4.165	2.85286	3.66262	2.086	2.17	2.985	2.41367	1.51745	MED1	YPR070W
chrVIII	263253	263502	4.22514	4.676	4.928	4.60971	2.86	2.876	3.382	3.03933	1.51669	LAM4	YHR080C
chrII	673566	673665	3.566	3.08083	2.43333	3.02672	2.37636	1.61692	1.99545	1.99625	1.51621	MCX1	YBR227C
chrIV	173036	173135	2.066	3.22571	3.14714	2.81295	2.05222	1.50111	2.01667	1.85667	1.51506	STE7	YDL159W
chrXV	691777	691976	3.07233	3.52	4.02941	3.54058	2.19929	2.42812	2.385	2.33747	1.51471	SPR1	YOR190W
chrXVI	350093	350392	6.83278	7.96622	10.2362	8.34508	5.66275	4.40146	6.47808	5.5141	1.51341	SSE1	YPL106C
chrII	530218	530638	8.20546	7.86698	8.30641	8.12629	6.54632	4.50974	5.0669	5.37432	1.51206	MAK5	YBR142W
chrX	428944	429193	3.2716	3.42578	2.8208	3.17273	2.31133	1.60457	2.38571	2.10054	1.51043	CYR1	YJL005W
chrI	194117	194316	3.70227	2.62909	2.924	3.08512	2.05818	1.782	2.30611	2.04876	1.50584	SWH1	YAR042W
chrXIII	323544	323643	3.06467	2.454	2.94471	2.82112	2.14538	1.8475	1.62867	1.87385	1.50552	CSI1	YMR025W
chrIX	296195	296294	3.50071	4.49083	4.14857	4.04671	3.01375	2.19111	2.85889	2.68792	1.50552	SSM4	YIL030C
chrIX	346567	346716	2.2281	3.50794	2.89478	2.87694	2.45133	1.41048	1.87333	1.91171	1.5049	EPS1	YIL005W
chrXI	55529	55678	3.22917	3.80741	4.2	3.74552	2.02296	1.96519	3.47905	2.48907	1.50479	EAP1	YKL204W
chrXVI	330546	330695	4.45048	5.30667	6.41212	5.38975	2.96111	3.64296	4.14364	3.58257	1.50444	HOS3	YPL116W
chrXV	928772	928921	5.45185	4.81042	6.05111	5.43779	3.96303	3.89455	2.98611	3.61456	1.50441	MYO2	YOR326W
chrII	694470	694518	3.66327	3.16512	3.15955	3.32931	2.23129	2.06349	2.34694	2.21391	1.50382	PRP5	YBR237W
chrXIII	96398	96547	2.80051	4.66	3.3675	3.60934	2.24667	2.67758	2.27697	2.4004	1.50364	ALO1	YML086C
chrXIV	287359	287608	4.79709	6.0144	6.893	5.9015	4.13667	3.696	3.96971	3.93413	1.50008	KAR1	YNL188W
chrX	133711	133860	2.78727	2.862	2.54974	2.73301	2.14583	1.93481	1.38667	1.82244	1.49964	VPS35	YJL154C
chrVIII	208452	208551	2.99933	2.37571	4.09364	3.15623	2.25077	1.78056	2.28437	2.10523	1.49923	SMF2	YHR050W
chrIV	403614	403763	5.32703	5.54086	5.87247	5.58012	3.38526	3.38981	4.39352	3.72287	1.49888	MRX9	YDL027C
chrXVI	130045	130294	5.7255	6.06196	6.31911	6.03552	4.90714	3.1175	4.05929	4.02798	1.4984	FMP40	YPL222W
chrXI	197499	197848	5.12214	4.052	3.86514	4.34643	2.65214	2.98686	3.07029	2.9031	1.49717	MYO3	YKL129C
chrXIII	385929	386090	2.48045	3.54321	3.99719	3.34029	2.43272	1.64866	2.61368	2.23169	1.49675	STV1	YMR054W
chrXV	245351	245450	3.88714	2.60556	2.75778	3.08349	2.08727	1.90909	2.18417	2.06018	1.49671	PSK2	YOL045W
chrXII	280899	280988	3.4358	3.49012	4.13472	3.68688	2.64815	1.56923	3.17361	2.46366	1.4965	LAM6	YLR072W
chrXII	133816	134015	6.7875	4.96833	6.595	6.11694	3.74556	3.31045	5.21313	4.08971	1.49569	DRS1	YLL008W
chrVIII	188825	188974	2.45744	2.31111	3.49833	2.75563	1.63074	1.9254	1.97286	1.843	1.49519	BCD1	YHR040W
chrXI	400794	400993	3.23773	3.96062	4.31944	3.83927	2.4625	3.17682	2.07045	2.56992	1.49392	SPT23	YKL020C
chrXI	252121	252320	5.78375	5.56167	6.68167	6.00903	4.11875	2.93125	5.01833	4.02278	1.49375	HSL1	YKL101W
chrXV	129738	129837	2.756	2.61526	3.4865	2.95259	2.13231	1.86188	1.9425	1.97889	1.49204	PKH2	YOL100W
chrIV	355617	355866	3.50093	3.42052	3.65913	3.52686	2.47389	2.59018	2.03453	2.3662	1.49052	PSA1	YDL055C
chrXII	95179	95278	27.48	7.05667	11.45	15.3289	13.64	5.975	11.25	10.2883	1.48993	PAU17	YLL025W
chrXII	495396	495545	3.105	2.82	3.91333	3.27944	2.65	2.14074	1.81636	2.20237	1.48905	SEC10	YLR166C
chrVIII	136812	136911	3.72444	5.04846	3.03562	3.93618	3.00882	2.27722	2.646	2.64402	1.48871	YSC84	YHR016C
chrXII	956411	956660	5.47156	5.9595	6.57257	6.00121	4.0535	3.64444	4.398	4.03198	1.4884	VPS36	YLR417W
chrXV	736052	736151	3.5425	3.59143	3.2375	3.45714	2.16625	2.1275	2.68143	2.32506	1.48691	PTP2	YOR208W
chrIV	1320044	1320193	2.53867	3.15576	2.74	2.81147	1.92711	2.18622	1.56095	1.89143	1.48643	SNX41	YDR425W
chrVII	82922	83021	3.78423	3.4856	3.75038	3.67341	2.54737	2.54182	2.32762	2.47227	1.48584	MDM34	YGL219C
chrIX	333928	334027	2.66828	3.05607	2.45037	2.72491	1.922	1.86714	1.71833	1.83583	1.48429	TIR3	YIL011W
chrVI	87549	87748	5.54875	4.55731	4.33917	4.81507	3.05083	2.69192	3.98958	3.24411	1.48425	EPL1	YFL024C
chrII	494298	494447	3.28875	2.56037	2.49719	2.7821	2.22157	1.79137	1.61159	1.87485	1.48391	OPY1	YBR129C
chrV	256442	256541	2.56286	2.9445	3.79733	3.10156	2.13743	2.17143	1.96226	2.09037	1.48374	HOM3	YER052C
chrII	545695	545794	3.5484	3.51641	3.99438	3.6864	2.4614	2.51928	2.49182	2.49083	1.47999	APD1	YBR151W
chrIV	475087	475286	2.4845	3.00875	3.22714	2.9068	2.12833	1.46714	2.30063	1.96537	1.47901	RAD61	YDR014W
chrXII	812602	812751	2.97429	3.5219	2.74286	3.07968	2.38222	1.57333	2.29333	2.08296	1.47851	FKS1	YLR342W
chrIX	216859	217108	6.36165	6.45689	8.12941	6.98265	5.08215	4.192	4.9015	4.72522	1.47774	SEC28	YIL076W
chrXIII	884348	884497	3.83746	4.50667	4.97623	4.44012	3.94778	2.51417	2.55333	3.00509	1.47753	FKS3	YMR306W
chrXVI	433626	433725	2.925	3.002	2.046	2.65767	2.01125	1.635	1.752	1.79942	1.47696	ALD6	YPL061W
chrIV	1431823	1431972	4.58733	6.63619	4.36667	5.19673	4.43429	2.82467	3.30848	3.52248	1.4753	PKH1	YDR490C
chrXIII	62620	62719	17.0467	15.4633	25.495	19.335	14.455	15.855	9.03333	13.1144	1.47433	NUP188	YML103C
chrIV	1311118	1311217	5.43714	4.41143	4.18571	4.6781	2.73778	2.417	4.36714	3.17397	1.47389	HKR1	YDR420W
chrIV	329769	329868	3.47299	3.67836	4.3646	3.83865	2.21446	1.80477	3.79807	2.60577	1.47314	YET3	YDL072C
chrII	284107	284271	5.51169	4.10216	5.10202	4.90529	3.52468	3.17045	3.2947	3.32994	1.47309	POA1	YBR022W
chrIV	1453361	1453510	2.47294	2.99889	3.15091	2.87425	1.90533	1.96333	1.98714	1.95194	1.47251	SAM2	YDR502C
chrII	577080	577279	3.11841	3.01895	3.36812	3.16849	1.98656	1.71714	2.75192	2.15188	1.47243	NPL4	YBR170C
chrXV	512526	512775	3.33303	3.60938	3.58994	3.51078	2.65171	2.19307	2.31665	2.38714	1.4707	KTR1	YOR099W
chrXVI	640230	640329	2.76125	2.52125	3.96	3.08083	2.3075	1.59625	2.3825	2.09542	1.47027	ARP7	YPR034W
chrX	672661	672785	5.576	8.12267	14.228	9.30889	6.22	5.80533	6.984	6.33644	1.4691	NMD5	YJR132W
chrXIV	459355	459554	4.81475	6.00531	6.21694	5.679	3.79538	3.53208	4.27192	3.86646	1.46878	TOP2	YNL088W
chrII	484812	484911	10.3967	10.334	12.4517	11.0608	6.82167	7.022	8.755	7.53289	1.46833	TFC1	YBR123C
chrXIII	113890	113989	3.37571	2.97	2.21	2.8519	2.27	1.82429	1.73833	1.94421	1.46687	WAR1	YML076C
chrVIII	223955	224154	7.80891	8.99139	10.2869	9.02908	6.61857	5.23738	6.61545	6.15714	1.46644	PAN5	YHR063C
chrXV	1027287	1027386	3.7475	4.01062	4.64313	4.13375	2.74111	3.11333	2.60333	2.81926	1.46625	RAD17	YOR368W
chrXII	954075	954259	6.01791	5.12973	6.27341	5.80702	3.90039	3.90578	4.0874	3.96452	1.46475	PUN1	YLR414C
chrXI	465060	465188	3.64563	3.47883	4.05271	3.72572	2.90956	2.16756	2.55603	2.54438	1.46429	PRY2	YKR013W
chrXI	36900	36999	4.613	4.42714	5.105	4.71505	2.64111	2.68875	4.35333	3.22773	1.46079	TRP3	YKL211C
chrXIII	38940	39039	3.23714	3.196	3.454	3.29571	2.43667	1.54857	2.784	2.25641	1.4606	ATR1	YML116W
chrI	106220	106319	2.54111	2.162	3.11444	2.60585	2.26571	1.40444	1.68333	1.7845	1.46027	PMT2	YAL023C
chrVII	637033	637232	6.60781	4.705	3.91119	5.07467	4.30286	3.21119	2.92732	3.48046	1.45805	MRPL25	YGR076C
chrIII	130707	130906	3.83826	3.30588	4.04711	3.73041	2.99966	2.05313	2.62297	2.55858	1.458	RVS161	YCR009C
chrXIII	315628	315777	4.06077	4.10638	4.12267	4.0966	3.24	2.82105	2.36912	2.81006	1.45784	FMS1	YMR020W
chrIV	1213599	1213643	4.34872	7.59048	4.22222	5.38714	3.93889	3.42222	3.72889	3.69667	1.4573	KEI1	YDR367W
chrVIII	334121	334394	2.57651	3.40024	3.59524	3.19066	2.22628	2.23358	2.10933	2.18973	1.4571	UBA4	YHR111W
chrII	494548	494697	3.89542	2.62667	2.83158	3.11789	2.11333	2.12431	2.18435	2.14067	1.4565	OPY1	YBR129C
chrVII	637333	637432	3.2575	2.255	1.85429	2.4556	1.91286	1.54143	1.60679	1.68702	1.45558	MRPL25	YGR076C
chrXVI	574719	574918	3.36481	4.17614	3.93354	3.82483	2.55562	2.3996	2.93283	2.62935	1.45467	HAA1	YPR008W
chrXII	907680	907879	3.39135	4.0125	4.5	3.96795	2.48	2.812	2.89375	2.72858	1.45422	ATP10	YLR393W
chrIV	1189400	1189499	3.54978	3.92861	3.97	3.81613	2.84781	2.4386	2.58877	2.62506	1.45373	CNL1	YDR357C
chrIX	172213	172362	2.90148	2.26741	2.6225	2.59713	1.71917	1.4775	2.16381	1.78683	1.45349	DPH1	YIL103W
chrXII	798781	798880	2.37125	2.92933	3.06733	2.78931	1.93667	1.91294	1.90833	1.91931	1.45328	NUP2	YLR335W
chrX	622380	622510	4.46908	4.81185	4.98779	4.75624	4.28927	2.37687	3.16145	3.27587	1.4519	URA8	YJR103W
chrXV	1060267	1060366	3.79	4.3575	3.16204	3.76985	2.592	1.93042	3.27339	2.5986	1.45072	FIT3	YOR383C
chrVII	998165	998264	5.26667	5.66818	4.21143	5.04876	3.56882	3.57733	3.29833	3.4815	1.45017	GCN5	YGR252W
chrXII	346966	347115	2.98242	3.50533	4.30133	3.59636	2.48389	1.876	3.08889	2.48293	1.44844	SEN2	YLR105C
chrX	66256	66555	7.79333	10.3789	9.89667	9.3563	6.68583	5.77583	6.92167	6.46111	1.44809	UBP12	YJL197W
chrI	80369	80518	3.36098	2.8103	2.4445	2.87193	2.072	1.74368	2.13449	1.98339	1.44799	MTW1	YAL034W-A
chrVII	945440	945589	2.75736	2.90302	2.32151	2.66063	2.25727	1.31707	1.93889	1.83774	1.44777	AMA1	YGR225W
chrVIII	340091	340190	4.37842	3.91588	5.54067	4.61166	2.79895	2.79	3.97357	3.18751	1.44679	DMA1	YHR115C
chrXIV	181332	181431	2.25	4.548	3.57	3.456	2.456	2.06571	2.64833	2.39002	1.44602	RPA49	YNL248C
chrIV	439137	439236	2.60726	2.51716	3.18488	2.76977	1.90209	1.91968	1.92528	1.91568	1.44584	RPT2	YDL007W
chrX	649958	650207	5.21067	4.9875	3.428	4.54206	3.543	2.80089	3.088	3.14396	1.44469	IBA57	YJR122W
chrIV	677716	677915	5.53318	5.75944	4.96409	5.41891	3.74875	3.88273	3.624	3.75183	1.44434	FOB1	YDR110W
chrII	609484	609633	2.86417	6.7981	3.8	4.48742	3.24571	2.74067	3.34286	3.10975	1.44302	MED8	YBR193C
chrIX	238059	238258	6.278	5.715	6.96	6.31767	3.925	4.395	4.815	4.37833	1.44294	RNR3	YIL066C
chrXII	263935	264025	3.08266	3.19637	2.41908	2.89937	2.1011	1.42657	2.50198	2.00988	1.44256	RPL22A	YLR061W
chrII	484962	485061	4.12333	6.132	6.02833	5.42789	4.19	4.606	2.5025	3.76617	1.44122	TFC1	YBR123C
chrXIII	350967	351266	4.87588	4.99939	4.69239	4.85589	3.95448	2.58922	3.56684	3.37018	1.44084	ARA2	YMR041C
chrVII	469151	469250	3.59727	3.323	5.488	4.13609	2.78167	2.77	3.06143	2.87103	1.44063	PDR1	YGL013C
chrXV	321782	321881	3.406	3.926	4.756	4.02933	2.92	2.542	2.93	2.79733	1.44042	PFA4	YOL003C
chrVIII	491763	491862	3.645	4.45333	4.125	4.07444	3.215	2.6825	2.59	2.82917	1.44016	UTP9	YHR196W
chrIII	215795	215944	2.78485	2.73939	2.64424	2.72283	2.04963	1.67944	1.944	1.89102	1.43987	RSC6	YCR052W
chrIV	1145293	1145492	5.51444	4.4435	5.484	5.14731	3.62556	3.54167	3.56611	3.57778	1.43869	MRX8	YDR336W
chrIV	559822	559921	3.30357	3.2275	3.04875	3.19327	2.20421	2.12611	2.32938	2.2199	1.43848	DBF4	YDR052C
chrV	149056	149355	3.1339	3.08895	3.54704	3.25663	2.65974	2.02404	2.11032	2.2647	1.438	WBP1	YEL002C
chrXV	545122	545321	3.05809	3.07341	4.42024	3.51725	2.37057	2.16184	2.80684	2.44641	1.43772	RPT5	YOR117W
chrXIII	468918	469117	5.50972	5.67254	6.06208	5.74811	4.28185	3.95118	3.77111	4.00138	1.43653	SRT1	YMR101C
chrVIII	247844	247943	7.736	6.31	6.21222	6.75274	5.56	3.66929	4.89	4.70643	1.43479	QNS1	YHR074W
chrXVI	791603	791752	3.26611	3.23111	4.28074	3.59265	2.30133	2.61867	2.59467	2.50489	1.43426	ANT1	YPR128C
chrVIII	423916	424015	3.261	3.093	3.01556	3.12319	2.039	2.01636	2.47875	2.17804	1.43394	SOL3	YHR163W
chrXII	279599	279698	4.12667	3.05	3.4	3.52556	2.78222	1.45769	3.14125	2.46039	1.43293	LAM6	YLR072W
chrXV	20459	20558	1.93083	2.34333	3.624	2.63272	1.32615	2.41133	1.77619	1.83789	1.43247	ENB1	YOL158C
chrVII	79213	79362	3.60267	3.99	3.30121	3.63129	3.14074	1.95394	2.51037	2.53502	1.43245	COG1	YGL223C
chrVIII	46524	46773	2.85067	3.5324	4.09091	3.49133	2.11636	2.4236	2.7745	2.43815	1.43195	OCA5	YHL029C
chrII	628176	628275	5.85133	5.42615	9.688	6.9885	4.43	5.48	4.737	4.88233	1.43138	MCM7	YBR202W
chrXVI	813730	813879	2.772	3.38727	1.96154	2.70694	1.8363	1.822	2.02267	1.89365	1.42948	LOA1	YPR139C
chrXIII	694487	694686	5.10429	3.97667	3.81111	4.29735	3.06125	2.19688	3.76429	3.00747	1.42889	CEF1	YMR213W
chrXVI	219881	220130	4.53333	3.07314	2.73689	3.44779	2.34779	2.544	2.35867	2.41682	1.42658	SPT14	YPL175W
chrII	729659	729758	3.44875	2.83725	2.772	3.01933	2.17704	1.9863	2.18926	2.11753	1.42588	SHG1	YBR258C
chrXVI	252547	252696	3.47667	6.66	4.90889	5.01519	4.02133	3.50444	3.03067	3.51881	1.42525	AIM44	YPL158C
chrVII	673137	673286	2.28491	3.04048	3.12314	2.81618	2.06619	1.67467	2.18711	1.97599	1.4252	VAS1	YGR094W
chrII	714745	714944	4.46857	4.744	8.1	5.77086	4.01278	4.0625	4.07375	4.04968	1.42502	HIS7	YBR248C
chrV	162251	162550	4.56292	4.72619	5.39875	4.89595	4.176	2.58238	3.55056	3.43631	1.42477	YND1	YER005W
chrIX	136168	136230	2.85714	3.43056	4.56085	3.61618	1.99735	2.23232	3.39859	2.54276	1.42215	QDR1	YIL120W
chrXV	765526	765625	2.90067	2.625	3.53462	3.02009	1.96429	1.44467	2.96455	2.1245	1.42156	HER1	YOR227W
chrXIII	603819	603918	2.339	3.03444	2.83667	2.7367	1.362	2.27	2.14375	1.92525	1.42148	EAR1	YMR171C
chrXIII	22952	23201	2.58904	2.74954	3.18646	2.84168	2.45771	1.39633	2.14571	1.99992	1.4209	TUB3	YML124C
chrXII	103198	103397	2.37111	2.94688	3.26833	2.86211	1.751	2.06833	2.225	2.01478	1.42056	SPA2	YLL021W
chrVII	183810	184131	4.18944	3.64337	5.65466	4.49582	3.02277	2.75828	3.71377	3.16494	1.42051	ROK1	YGL171W
chrI	146298	146397	7.68667	8.04667	5.28	7.00444	4.83667	3.88667	6.09	4.93778	1.41854	VPS8	YAL002W
chrIV	1331480	1331629	2.432	2.94815	2.45	2.61005	1.715	2.415	1.39667	1.84222	1.41679	GPI17	YDR434W
chrXI	141610	141709	4.49333	4.732	4.24667	4.49067	3.06625	2.01182	4.435	3.17102	1.41616	PIR1	YKL164C
chrXV	831053	831202	10.2924	10.1723	11.5586	10.6744	7.71013	5.52357	9.3803	7.538	1.41608	FSF1	YOR271C
chrIII	217798	217997	4.27607	4.69119	4.99521	4.65416	2.70574	3.02458	4.13295	3.28776	1.4156	THR4	YCR053W
chrXIV	709578	709727	3.48381	3.87	2.99417	3.44933	2.69852	2.07533	2.5363	2.43672	1.41556	FPK1	YNR047W
chrXV	337861	338060	4.23964	4.325	3.54437	4.03634	3.05588	2.14675	3.35958	2.85407	1.41424	TSR3	YOR006C
chrXIV	482693	482942	3.6624	3.57314	4.28708	3.84087	2.38827	2.338	3.43077	2.71901	1.4126	APJ1	YNL077W
chrXIII	709634	709783	2.89208	2.81095	2.46444	2.72249	1.78359	1.72667	2.27212	1.92746	1.41248	ESC1	YMR219W
chrXV	563985	564084	2.96333	4.4325	3.248	3.54794	2.872	2.21333	2.458	2.51444	1.41103	RGA1	YOR127W
chrVII	415218	415467	3.47829	4.8144	5.4632	4.5853	3.9872	2.25829	3.504	3.24983	1.41093	RIM8	YGL045W
chrV	119718	119867	3.4925	2.69556	3.61556	3.26787	2.58	2.07048	2.2981	2.31619	1.41088	PXP1	YEL020C
chrXIII	630666	630765	2.24333	3.31125	4.37571	3.3101	2.43571	2.00857	2.59571	2.34667	1.41055	RTP1	YMR185W
chrXIII	518240	518339	3.07176	2.73895	3.1232	2.97797	2.045	2	2.293	2.11267	1.40958	STO1	YMR125W
chrX	179648	179797	2.02733	1.98741	2.80889	2.27454	1.74571	1.78833	1.30833	1.61413	1.40915	PBS2	YJL128C
chrIV	104890	104989	3.70895	3.35389	3.46211	3.50831	2.49824	1.99526	2.98	2.49117	1.4083	ASF2	YDL197C
chrII	609184	609383	3.61438	7.73429	4.52417	5.29094	4.33429	2.688	4.25357	3.75862	1.40768	MED8	YBR193C
chrVII	1017704	1017764	3.23443	3.79672	3.03428	3.35514	2.49795	2.45492	2.20119	2.38469	1.40695	BUD32	YGR262C
chrXIV	155651	155750	5.16571	3.31667	5.00333	4.49524	3.89167	2.50667	3.19167	3.19667	1.40623	ORC5	YNL261W
chrXII	540046	540145	2.96727	3.14167	2.6	2.90298	1.86846	2.12562	2.20154	2.06521	1.40566	UPS1	YLR193C
chrVII	57233	57332	3.656	3.13	4.10667	3.63089	2.48364	2.83786	2.42917	2.58355	1.40539	ADE5,7	YGL234W
chrXV	1010719	1010868	2.10963	1.85963	3.00933	2.3262	1.61667	1.52863	1.82143	1.65557	1.40507	HAP5	YOR358W
chrXVI	740013	740112	4.45667	3.41667	3.816	3.89644	2.28857	3.30571	2.7275	2.77393	1.40467	ISR1	YPR106W
chrXIII	806840	807089	3.17267	3.52691	4.06327	3.58762	2.36588	2.43375	2.8664	2.55534	1.40397	URA10	YMR271C
chrVII	741195	741494	3.372	3.98083	4.31242	3.88842	2.32489	3.12444	2.86242	2.77059	1.40346	ASN2	YGR124W
chrIX	121893	121992	3.35278	3.72133	4.77786	3.95066	2.61083	3.10727	2.73	2.81604	1.40291	STH1	YIL126W
chrV	89843	89942	1.855	2.11444	3.223	2.39748	1.56	1.82571	1.74167	1.70913	1.40275	MCM3	YEL032W
chrXVI	640830	640979	4.03417	3.455	6.00476	4.49798	3.19667	3.00333	3.42917	3.20972	1.40136	ARP7	YPR034W
chrXII	317583	317782	3.4225	2.72972	2.61326	2.92183	2.44792	1.91821	1.89	2.08538	1.4011	GAA1	YLR088W
chrV	130126	130225	3.04278	3.19472	4.13857	3.45869	2.28107	2.79115	2.33409	2.46877	1.40098	VAC8	YEL013W
chrXII	95412	95511	2.98278	3.39065	3.94586	3.43976	2.28625	2.5285	2.55133	2.45536	1.40092	SSA2	YLL024C
chrII	177812	178111	5.08648	6.09044	6.1695	5.78214	5.01083	3.135	4.24179	4.12921	1.4003	PIM1	YBL022C
chrXII	824620	824719	4.81429	5.27846	6.10286	5.39853	3.71	3.78	4.079	3.85633	1.39991	KAP95	YLR347C
chrXVI	44541	44690	2.96533	3.80222	2.576	3.11452	2.30571	2.65143	1.71905	2.2254	1.39953	KEL3	YPL263C
chrII	653807	653906	3.14692	4.268	3.35462	3.58985	2.83063	2.47385	2.39286	2.56578	1.39913	HPC2	YBR215W
chrXII	901877	901976	2.955	2.72429	3.48444	3.05458	1.96875	2.2975	2.28444	2.18356	1.39889	STE23	YLR389C
chrVII	329237	329336	4.12611	3.31733	4.69	4.04448	3.08	2.65188	2.94611	2.89266	1.39819	VPS45	YGL095C
chrIII	260098	260397	4.0045	4.96902	5.59537	4.8563	3.74833	3.0725	3.59956	3.47346	1.39811	TUP1	YCR084C
chrX	519595	519694	9.39405	8.68839	8.13688	8.73977	6.58857	5.2714	6.9	6.25332	1.39762	SSC1	YJR045C
chrX	335466	335665	5.365	5.72133	6.3225	5.80294	4.2425	3.80889	4.40806	4.15315	1.39724	TIM54	YJL054W
chrXI	200049	200199	4.35762	4.51656	5.19338	4.68918	3.72185	2.89139	3.46623	3.35982	1.39566	MYO3	YKL129C
chrXIV	195825	196149	3.61723	5.52154	5.36846	4.83574	4.15538	2.95569	3.28538	3.46549	1.3954	ATG2	YNL242W
chrIV	1227606	1227755	2.71212	2.67867	3.004	2.79826	2.21556	2.27933	1.53152	2.0088	1.393	ARH1	YDR376W
chrX	262448	262561	5.92495	5.30175	7.5318	6.25283	3.35526	4.87427	5.24436	4.4913	1.39221	GWT1	YJL091C
chrXV	911294	911393	2.95423	2.31462	3.08039	2.78308	1.89833	1.90273	2.2003	2.00045	1.39122	FAA1	YOR317W
chrIX	199550	199649	3.36706	2.5404	2.64131	2.84959	2.025	1.61914	2.50286	2.049	1.39072	AIM19	YIL087C
chrVII	89482	89631	3.07822	2.84381	3.23083	3.05095	2.05846	1.92458	2.60205	2.19503	1.38994	CLG1	YGL215W
chrX	590506	590605	3.05938	3.24923	3.20533	3.17131	3.26875	1.46625	2.11	2.28167	1.38991	BIR1	YJR089W
chrX	358351	358450	1.14875	1.88692	3.05	2.02856	1.261	1.51091	1.608	1.45997	1.38945	GYP6	YJL044C
chrIII	189771	189920	2.0575	3.13048	1.8575	2.34849	1.68417	1.73429	1.65238	1.69028	1.38941	SNT1	YCR033W
chrXIV	439591	439690	3.00271	3.6349	3.84061	3.49274	2.44224	2.3817	2.71931	2.51442	1.38909	RAS2	YNL098C
chrXV	164445	164644	6.195	6.07476	6.8681	6.37929	4.137	4.3384	5.3085	4.59463	1.38842	PHM7	YOL084W
chrIV	397130	397214	3.28739	3.80784	4.96667	4.02063	3.05441	2.96324	2.67563	2.89776	1.3875	DBP10	YDL031W
chrXV	795719	795868	3.93569	4.43333	5.66	4.67634	3.89278	2.496	3.72513	3.3713	1.3871	ENV9	YOR246C
chrV	553126	553225	3.10754	2.90803	3.88167	3.29908	2.49935	2.19792	2.44	2.37909	1.3867	FMP10	YER182W
chrII	768788	769037	5.13375	5.73267	5.38847	5.4183	4.08123	3.27543	4.37262	3.90976	1.38584	SSH1	YBR283C
chrXII	407098	407197	2.74615	2.79308	4.10923	3.21615	2.72167	1.91857	2.32333	2.32119	1.38556	USB1	YLR132C
chrIV	974607	974706	5.43333	6.6	6.97556	6.3363	4.23545	3.34667	6.138	4.57337	1.38548	YAP6	YDR259C
chrXV	148483	148632	2.16833	3.19926	2.85867	2.74209	1.82667	1.8825	2.23	1.97972	1.38509	MSH2	YOL090W
chrXII	770086	770435	4.21286	2.76735	4.29476	3.75832	2.32171	2.504	3.31857	2.71476	1.3844	BUD6	YLR319C
chrXV	835177	835276	2.78714	2.86455	4.14818	3.26662	2.39062	2.23375	2.455	2.35979	1.38428	TPO4	YOR273C
chrXI	550499	550648	4.26889	4.62583	4.67583	4.52352	2.765	2.67515	4.36381	3.26799	1.38419	TRM2	YKR056W
chrVII	93008	93107	2.13727	2.37	3.49714	2.66814	1.66842	2.18	1.935	1.92781	1.38403	NCS6	YGL211W
chrXV	928472	928721	7.42689	7.3125	8.15813	7.63251	6.53745	5.17673	4.834	5.51606	1.38369	MYO2	YOR326W
chrXI	221278	221377	2.401	1.788	3.24375	2.47758	1.78857	1.37625	2.20714	1.79065	1.38362	PRR1	YKL116C
chrXII	205892	206041	3.22167	4.96222	7.63	5.2713	4.53667	3.72667	3.16667	3.81	1.38354	RAD5	YLR032W
chrVIII	258025	258174	11.8083	10.855	9.82	10.8278	9.25067	7.61867	6.62444	7.83126	1.38264	IRE1	YHR079C
chrVII	547492	547778	3.38726	3.5326	4.24564	3.72184	2.8419	2.7169	2.51916	2.69265	1.38222	IMO32	YGR031W
chrVIII	66196	66445	3.999	3.64696	4.23009	3.95868	3.12272	2.80443	2.66508	2.86408	1.38218	OPI1	YHL020C
chrXV	802089	802238	2.95556	5.72667	3.76667	4.14963	3.11167	3.54133	2.35867	3.00389	1.38142	CLP1	YOR250C
chrXV	954495	954694	2.176	3.552	3.979	3.23567	2.32444	2.6025	2.10056	2.3425	1.38129	TEA1	YOR337W
chrIII	118764	118863	2.062	2.05846	3.412	2.51082	1.28833	2.29333	1.8725	1.81806	1.38105	MRPL32	YCR003W
chrX	114518	114617	8.0325	5.03	6.63333	6.56528	4.95	5.5625	3.75333	4.75528	1.38063	JJJ2	YJL162C
chrIV	1047236	1047385	2.0987	2.81863	2.42852	2.44862	1.71455	1.52639	2.081	1.77398	1.3803	SSD1	YDR293C
chrXIV	550259	550358	2.89125	3.14429	3.61375	3.21643	2.215	2.34333	2.43667	2.33167	1.37945	COG6	YNL041C
chrXII	145238	145387	3.90762	3.93467	3.95333	3.93187	3.33733	1.69889	3.51556	2.85059	1.37932	SFI1	YLL003W
chrVIII	119215	119314	3.44722	3.447	3.88185	3.59202	2.67848	2.055	3.08025	2.60458	1.37912	STP2	YHR006W
chrXIV	204729	204878	2.92583	2.76444	5.59333	3.7612	2.22222	2.38556	3.57867	2.72881	1.37833	KEX2	YNL238W
chrXIV	667387	667636	4.078	4.643	3.83257	4.18452	3.53289	1.8872	3.69429	3.03812	1.37734	ATP23	YNR020C
chrIV	925741	926205	3.49951	4.0754	3.66667	3.74719	2.38163	2.63002	3.15204	2.72123	1.37702	IVY1	YDR229W
chrI	62560	62607	3.20486	2.72685	3.89844	3.27672	2.12745	2.13393	2.8776	2.37966	1.37697	ERV46	YAL042W
chrXVI	372759	372858	2.44	3.29375	2.7675	2.83375	2.209	1.85	2.11727	2.05876	1.37644	NOG1	YPL093W
chrXVI	116302	116401	4.1135	3.54825	4.58925	4.08367	2.69973	1.8176	4.38492	2.96742	1.37617	USV1	YPL230W
chrVII	152656	152831	6.18371	6.88724	9.20227	7.42441	5.21982	4.34801	6.62462	5.39748	1.37553	TPN1	YGL186C
chrIX	152930	153029	2.61692	2.955	3.1016	2.89117	2.1725	2.19167	1.94222	2.10213	1.37535	HOS4	YIL112W
chrXIII	227488	227587	2.695	2.69	3.89167	3.09222	2.69	2.12571	1.93	2.24857	1.37519	NSE5	YML023C
chrXIII	172611	172710	5.49333	4.11167	5.044	4.883	3.1925	3.48875	3.97167	3.55097	1.37512	GAL80	YML051W
chrXV	812370	812385	3.67361	5.85938	5.88281	5.1386	3.89583	3.93333	3.39062	3.73993	1.37398	HNT3	YOR258W
chrIV	1460832	1461131	5.42083	3.95024	3.16278	4.17795	3.15333	3.03067	2.94222	3.04207	1.37339	GMC1	YDR506C
chrX	403108	403257	12.5283	10.8697	11.4106	11.6029	8.46476	7.60476	9.28222	8.45058	1.37303	MPS3	YJL019W
chrXII	282407	282462	4.49617	3.41567	4.55476	4.15554	3.00621	2.74301	3.33298	3.0274	1.37264	BUD20	YLR074C
chrXV	921449	921598	3.83101	3.18952	4.2581	3.75954	3.23	2.05509	2.93968	2.74159	1.3713	PRO2	YOR323C
chrXV	754332	754431	3.29	2.62714	3.49143	3.13619	2.13429	2.32571	2.40143	2.28714	1.37123	STE13	YOR219C
chrV	42377	42526	2.93	2.38196	2.146	2.48599	1.92923	1.84424	1.67067	1.81471	1.36991	SOM1	YEL059C-A
chrXII	251853	251952	3.88429	3.32333	4.628	3.94521	3.01125	2.755	2.87857	2.88161	1.3691	SPT8	YLR055C
chrVII	605081	605180	2.44667	3.10222	1.983	2.51063	1.88364	2.079	1.53917	1.83393	1.36899	LST7	YGR057C
chrXVI	380657	380856	4.41955	4.65136	3.87577	4.31556	3.19833	2.67029	3.5925	3.15371	1.36841	RLM1	YPL089C
chrV	202743	202942	4.85783	5.16605	5.61128	5.21172	3.99656	3.81576	3.61901	3.81044	1.36775	YAT2	YER024W
chrIV	123448	123680	2.46658	3.97854	3.34835	3.26449	2.69283	2.271	2.20243	2.38875	1.36661	RBS1	YDL189W
chrVII	1039851	1039950	3.05	3.47571	2.6925	3.07274	2.76167	2.14167	1.84714	2.25016	1.36557	TAF1	YGR274C
chrXII	713503	713602	4.17815	4.16536	4.73429	4.35926	2.92067	2.87588	3.78769	3.19475	1.36451	MEC3	YLR288C
chrVI	47153	47302	2.80767	3.04481	2.8219	2.89146	2.04433	2.10292	2.21158	2.11961	1.36415	LAM5	YFL042C
chrVII	838420	838519	6.70333	4.57667	4.3325	5.20417	4.74667	2.5825	4.1175	3.81556	1.36393	PSD2	YGR170W
chrIV	511555	511704	3.8519	3.745	3.37897	3.65863	3.35444	2.25273	2.44111	2.68276	1.36375	LYS14	YDR034C
chrXI	26186	26285	6.12167	6.16667	6.87143	6.38659	4.08286	3.24333	6.727	4.6844	1.36337	URA1	YKL216W
chrXIII	518440	518589	3.81412	4.47228	3.71413	4.00018	2.81267	2.62889	3.366	2.93585	1.36253	STO1	YMR125W
chrIV	1191898	1191997	4.33263	3.476	4.486	4.09821	3.00437	2.8395	3.18357	3.00915	1.36192	EAF1	YDR359C
chrXI	130195	130294	2.693	3.23346	3.4769	3.13445	2.03565	2.23154	2.64083	2.30267	1.36122	NNK1	YKL171W
chrV	146512	146611	6.535	5.30167	6.58167	6.13944	3.95214	5.485	4.09417	4.51044	1.36116	VAB2	YEL005C
chrXV	480089	480188	8.6	2.82333	4.3875	5.27028	3.9225	4.20667	3.48667	3.87194	1.36115	WHI5	YOR083W
chrV	190132	190231	3.1525	3.14111	2.72909	3.00757	2.32923	2.175	2.12909	2.21111	1.36021	AFG3	YER017C
chrXIII	855246	855337	2.97076	1.69136	3.0907	2.58428	2.08609	1.69643	1.92013	1.90088	1.35951	GOT1	YMR292W
chrIV	999928	1000000	2.63263	3.62862	2.57686	2.94604	2.16575	2.12177	2.21781	2.16844	1.3586	PEX10	YDR265W
chrXV	1010419	1010568	2.06778	2.36111	4.074	2.8343	1.99833	1.90118	2.35952	2.08634	1.3585	HAP5	YOR358W
chrXIV	231219	231318	3.38	2.945	5.495	3.94	2.598	2.79	3.314	2.90067	1.35831	POP1	YNL221C
chrVII	504039	504138	5.77636	7.492	7.04273	6.77036	5.655	5.28833	4.01	4.98444	1.3583	PEX31	YGR004W
chrIV	1309518	1309617	2.18143	2.41429	3.19143	2.59571	1.66222	1.839	2.23286	1.91136	1.35805	HKR1	YDR420W
chrV	333610	333709	5.60778	4.5455	6.24176	5.46501	4.51706	3.005	4.55357	4.02521	1.3577	DOT6	YER088C
chrXV	1035285	1035534	5.50489	5.6045	5.26889	5.45943	4.1736	3.09446	4.79733	4.0218	1.35746	NDD1	YOR372C
chrIX	129452	129751	3.105	2.70375	3.52533	3.11136	1.99593	2.39123	2.49	2.29238	1.35726	SIM1	YIL123W
chrV	204393	204542	3.47275	3.51728	3.83346	3.60783	2.76816	2.51706	2.68995	2.65839	1.35715	YAT2	YER024W
chrIV	114148	114330	2.6364	3.69399	3.61475	3.31505	2.09532	2.07452	3.15847	2.44277	1.35709	SNF3	YDL194W
chrIV	974757	974906	8.44722	9.68518	10.7481	9.62685	7.40061	5.64222	8.24933	7.09739	1.35639	YAP6	YDR259C
chrII	775751	775950	4.0211	4.59064	4.58546	4.39907	3.43964	3.03982	3.25087	3.24344	1.3563	APE3	YBR286W
chrX	509866	510015	11.73	17.8533	17.7133	15.7656	10.4733	9.11	15.2933	11.6256	1.35611	GEF1	YJR040W
chrXIII	485877	486258	3.21185	3.2491	4.27487	3.57861	2.61129	2.39646	2.90896	2.63891	1.3561	ILV2	YMR108W
chrVII	983313	983462	3.72556	3.74933	3.72144	3.73211	2.79933	2.28059	3.17704	2.75232	1.35599	BRF1	YGR246C
chrV	275518	275717	3.405	4.091	3.256	3.584	2.53286	2.74857	2.648	2.64314	1.35596	FCY21	YER060W
chrI	92901	93050	3.57444	4.64111	6.13	4.78185	3.97	2.6781	3.93444	3.52751	1.35559	FRT2	YAL028W
chrIX	431153	431252	3.03667	2.5825	3.81125	3.14347	2.58889	2.27	2.101	2.31996	1.35497	YPS6	YIR039C
chrXII	430146	430345	3.41857	4.1875	4.119	3.90836	3.174	2.344	3.138	2.88533	1.35456	ACF2	YLR144C
chrV	398152	398251	3.14091	2.51909	3.19	2.95	2.184	1.529	2.8225	2.1785	1.35414	SHO1	YER118C
chrV	267799	267948	3.35255	2.96646	3.75846	3.35916	2.36667	2.52833	2.54725	2.48075	1.35409	FCY2	YER056C
chrXII	178309	178458	2.973	2.19733	2.83651	2.66895	1.53961	2.17083	2.20417	1.97154	1.35374	MEU1	YLR017W
chrXIV	334617	334866	3.1232	4.3545	4.108	3.8619	2.905	2.50733	3.14618	2.85284	1.3537	CBK1	YNL161W
chrXI	221828	221977	3.11267	3.11	3.98583	3.40283	2.55905	2.345	2.6381	2.51405	1.35353	PRR1	YKL116C
chrIV	157519	157618	2.64308	2.05273	3.02111	2.57231	1.93875	1.99143	1.77333	1.90117	1.35301	UGA3	YDL170W
chrXIV	651278	651477	2.67083	3.14	3.943	3.25128	2.22357	2.13929	2.84875	2.40387	1.35252	PHO91	YNR013C
chrIII	20939	21038	4.16778	3.07875	2.31	3.18551	1.78875	2.45857	2.82	2.35577	1.35221	MRC1	YCL061C
chrVII	170453	170752	4.82556	5.035	3.80111	4.55389	3.22	2.74278	4.14556	3.36944	1.35153	MPT5	YGL178W
chrXV	755303	755452	4.01467	3.72694	3.88307	3.87489	3.31044	2.21938	3.07532	2.86838	1.3509	RCN2	YOR220W
chrXIV	409442	409591	3.16424	2.99583	4.188	3.44936	2.04351	2.30533	3.31179	2.55355	1.35081	DMA2	YNL116W
chrVII	29927	30076	3.79083	2.85267	2.576	3.07317	2.36571	2.30857	2.15222	2.2755	1.35054	HFM1	YGL251C
chrXVI	266108	266307	10.2142	9.84833	11.9312	10.6646	8.94571	6.54722	8.20917	7.9007	1.34983	PRP46	YPL151C
chrIII	15862	15961	6.94273	7.849	6.7475	7.17974	5.87917	3.9565	6.124	5.31989	1.3496	CHA1	YCL064C
chrIX	145393	145792	10.111	11.4431	9.7385	10.4309	7.5475	6.4	9.242	7.72983	1.34943	NUP159	YIL115C
chrVII	57083	57182	2.365	3.059	2.31	2.578	2.17727	1.72	1.83417	1.91048	1.3494	ADE5,7	YGL234W
chrIX	404610	404709	3.06088	3.4525	3.46233	3.32524	2.565	2.65939	2.17111	2.46517	1.34889	MND2	YIR025W
chrXI	105766	105865	4.2	4.6135	6.05294	4.95548	3.72464	3.13704	4.15964	3.67377	1.34888	FAS1	YKL182W
chrIV	1042764	1042863	6.09	6.39667	6.73667	6.40778	4.2525	4.1975	5.806	4.752	1.34844	HRQ1	YDR291W
chrIV	55358	55457	3.087	2.33222	3.27778	2.899	2.57125	1.82625	2.05286	2.15012	1.3483	WHI4	YDL224C
chrVII	107294	107393	2.83667	2.5225	3.31125	2.89014	2.51375	1.935	1.98455	2.14443	1.34774	CHC1	YGL206C
chrXV	418735	418834	2.435	3.05333	2.65286	2.71373	1.61571	2.032	2.39333	2.01368	1.34765	RAT1	YOR048C
chrXVI	196796	196895	2.33727	2.90889	3.02167	2.75594	1.47143	2.75833	1.91167	2.04714	1.34624	MRN1	YPL184C
chrIV	1303375	1303574	3.06071	3.847	3.407	3.43824	2.8775	2.48357	2.30143	2.55417	1.34613	RAD30	YDR419W
chrIV	1470263	1470448	5.16667	6.46211	9.65149	7.09342	5.74923	5.07493	4.985	5.26972	1.34607	SDH7	YDR511W
chrVIII	35155	35254	4.06167	3.70923	5.55545	4.44212	2.59524	3.611	3.69667	3.30097	1.3457	RPL8A	YHL033C
chrI	108846	109045	4.353	2.623	2.696	3.224	2.51667	2.01167	2.66	2.39611	1.34551	FUN26	YAL022C
chrXIII	72925	73074	3.35651	2.96978	3.28933	3.20521	2.40725	2.01694	2.72495	2.38305	1.345	TSL1	YML100W
chrXV	868928	869027	4.454	4.2819	4.96667	4.56752	3.6105	2.85562	3.72217	3.3961	1.34493	RRS1	YOR294W
chrIV	155456	155605	2.52716	3.33754	2.84407	2.90293	2.32857	2.07841	2.06947	2.15882	1.34468	GLT1	YDL171C
chrIX	140353	140550	9.49128	8.78742	8.27502	8.85124	6.75332	6.39394	6.60045	6.58257	1.34465	RHO3	YIL118W
chrXII	51867	52016	14.3024	15.1013	14.368	14.5906	10.4861	8.56667	13.5	10.8509	1.34464	FPS1	YLL043W
chrXII	859029	859178	3.63333	3.66444	4.90778	4.06852	3.93867	2.37222	2.768	3.0263	1.34439	MDM30	YLR368W
chrIV	1232988	1233087	3.95333	3.882	2.635	3.49011	3.116	2.17125	2.50333	2.59686	1.34397	RGA2	YDR379W
chrIV	607402	607801	4.339	4.41125	6.43917	5.06314	3.447	4.395	3.46062	3.76754	1.34388	PDC2	YDR081C
chrX	658005	658154	2.75961	2.43176	3.08718	2.75952	1.80476	2.31619	2.0419	2.05429	1.3433	VPS70	YJR126C
chrXI	275767	275966	3.5675	3.88545	4.02	3.82432	3.00278	2.44636	3.09389	2.84768	1.34296	CAB3	YKL088W
chrVII	193868	193967	2.51214	3.58167	3.39143	3.16175	2.77375	1.99444	2.295	2.3544	1.34291	RAD54	YGL163C
chrIV	796772	796871	2.9275	3.87143	3.78286	3.52726	1.93833	2.99	2.95429	2.62754	1.34242	SEC7	YDR170C
chrX	144673	144766	4.46972	5.27496	6.38387	5.37618	3.74894	3.88723	4.38085	4.00567	1.34214	IDS2	YJL146W
chrXII	786099	786290	3.04167	2.58268	2.87798	2.83411	2.47454	1.80824	2.05256	2.11178	1.34205	NMA1	YLR328W
chrV	206771	207047	4.60068	6.57706	7.369	6.18225	4.66297	4.1268	5.0343	4.60802	1.34163	GCD11	YER025W
chrVII	400016	400179	6.60566	6.85446	7.29829	6.91947	5.45137	4.58043	5.44345	5.15842	1.34139	OLE1	YGL055W
chrV	230783	230982	3.066	2.92937	3.08556	3.02698	2.37222	2.054	2.345	2.25707	1.34111	GLN3	YER040W
chrII	458945	459144	3.34611	2.73875	3.88214	3.32233	2.35222	2.18091	2.89937	2.4775	1.341	ALG1	YBR110W
chrXIV	42340	42489	5.505	6.125	4.81	5.48	5.84444	2.70333	3.71733	4.08837	1.34039	PHA2	YNL316C
chrXV	919493	919692	4.5025	4.45357	4.43571	4.46393	3.49167	3.09667	3.405	3.33111	1.34007	LDB19	YOR322C
chrIV	185717	185866	2.8993	3.36095	2.67965	2.97997	2.30242	2.28733	2.08278	2.22418	1.33981	ATG9	YDL149W
chrXV	612803	612952	4.55905	5.91867	5.51778	5.33183	3.87524	3.06857	4.99714	3.98032	1.33955	RPB2	YOR151C
chrI	137967	138066	3.95593	3.18697	4.51091	3.8846	2.50429	2.6175	3.57889	2.90022	1.33941	ERP2	YAL007C
chrXV	254498	254647	3.10321	3.92606	4.42633	3.81853	2.81346	2.47813	3.26341	2.85167	1.33905	RPP2A	YOL039W
chrXV	87666	87765	8.33094	8.65154	9.28241	8.75496	5.9872	5.06897	8.565	6.54039	1.3386	HRP1	YOL123W
chrXII	632814	632963	1.99037	2.74381	2.85083	2.52834	1.8425	1.62296	2.20133	1.88893	1.3385	IRC20	YLR247C
chrX	469486	469618	2.78227	2.05895	2.10777	2.31633	1.54785	1.5881	2.05661	1.73085	1.33826	REC107	YJR021C
chrXIII	94464	94663	3.613	3.549	3.939	3.70033	2.79429	2.925	2.577	2.76543	1.33807	AIM33	YML087C
chrIII	54782	54889	2.87814	3.45833	4.59799	3.64482	2.67593	2.01852	3.47778	2.72407	1.338	GID7	YCL039W
chrIV	698604	698803	4.05188	3.69667	3.6225	3.79035	3.44278	2.222	2.83389	2.83289	1.33798	INO2	YDR123C
chrXVI	219381	219480	3.06833	1.85857	1.59556	2.17415	1.39684	1.84857	1.63	1.62514	1.33783	SPT14	YPL175W
chrIV	578009	578108	2.70357	3.38381	3.47455	3.18731	2.62882	1.94778	2.57188	2.38283	1.33762	LCB2	YDR062W
chrXII	1017051	1017150	4.54429	3.91	3.38222	3.9455	2.75	2.95667	3.14714	2.95127	1.33688	SEC39	YLR440C
chrXIII	519390	519489	3.69765	4.26895	3.3216	3.76273	2.283	3.08556	3.076	2.81485	1.33674	STO1	YMR125W
chrVIII	326299	326448	5.82572	6.63919	7.15233	6.53908	4.92485	4.54202	5.20909	4.89198	1.33669	TRR2	YHR106W
chrII	654557	654756	2.41808	3.4815	2.24038	2.71332	1.44531	2.58038	2.06429	2.02999	1.33661	HPC2	YBR215W
chrVII	719744	720070	3.14047	4.3122	3.61391	3.68886	2.35891	2.42533	3.49847	2.7609	1.33611	DAM1	YGR113W
chrXIII	518890	518989	5.38176	5.58	6.2496	5.73712	3.784	4.38333	4.717	4.29478	1.33584	STO1	YMR125W
chrXV	124123	124322	3.905	3.70875	3.44438	3.68604	3.265	2.24818	2.765	2.75939	1.33582	ITR2	YOL103W
chrXII	801714	801863	4.17833	4.65238	4.4219	4.41754	2.68111	3.85556	3.38556	3.30741	1.33565	SGD1	YLR336C
chrVIII	142039	142138	4.20091	3.974	4.61333	4.26275	3.54538	2.60231	3.42769	3.19179	1.33553	DED81	YHR019C
chrXV	197382	197531	3.78381	3.52611	3.276	3.52864	2.73804	2.39053	2.7981	2.64222	1.33548	NBA1	YOL070C
chrIV	348153	348252	2.545	3.09778	3.25222	2.965	2.05222	2.79429	1.81778	2.22143	1.33473	USO1	YDL058W
chrVIII	137712	137811	2.71667	3.82769	2.66313	3.06916	2.44588	2.27833	2.178	2.30074	1.33399	YSC84	YHR016C
chrXV	50239	50338	3.842	5.155	4.88	4.62567	3.89833	4.16833	2.33857	3.46841	1.33366	CTR9	YOL145C
chrII	781543	781692	9.88381	9.32571	9.83619	9.6819	8.20333	4.61704	8.96667	7.26235	1.33316	SNF5	YBR289W
chrXIII	737689	737888	5.83	4.56333	3.33375	4.57569	3.74667	2.96625	3.58875	3.43389	1.33251	FUS2	YMR232W
chrIII	204129	204228	3.26125	3.24429	2.58625	3.0306	3.46333	1.76833	1.59429	2.27532	1.33194	TAF2	YCR042C
chrXIV	438164	438363	2.5535	2.99913	3.47179	3.00814	2.54579	1.91039	2.32333	2.25984	1.33113	MIC27	YNL100W
chrIV	756687	756836	5.52	4.08267	4.66952	4.7574	3.84	2.42667	4.45619	3.57429	1.33101	NUM1	YDR150W
chrXIV	367032	367181	2.68545	1.94424	3.16	2.59657	1.87455	1.72359	2.25515	1.9511	1.33082	SRV2	YNL138W
chrVI	64523	64622	3.62667	1.29923	1.95429	2.29339	1.5463	1.85273	1.77143	1.72348	1.33067	RPL22B	YFL034C-A
chrXII	624904	625045	6.06866	5.19881	5.1328	5.46676	3.69484	4.94296	3.68779	4.10853	1.33059	GPN3	YLR243W
chrXVI	206874	207023	3.664	4.04	3.97833	3.89411	3.57733	2.50933	2.69467	2.92711	1.33036	TCO89	YPL180W
chrXIII	745827	745926	4.343	4.63375	4.64889	4.54188	3.43875	2.74714	4.05625	3.41405	1.33035	BCH1	YMR237W
chrX	209990	210089	8.63182	9.04889	8.41222	8.69764	7.939	4.72917	6.94545	6.53787	1.33035	GZF3	YJL110C
chrIV	833081	833230	4.09485	5.32421	5.113	4.84402	3.38212	3.38083	4.163	3.64198	1.33005	SND1	YDR186C
chrXIII	617910	618098	4.49603	6.68122	5.89947	5.69224	5.06702	3.87302	3.89947	4.27984	1.33001	MMT1	YMR177W
chrXV	813324	813523	2.44429	2.56681	3.05475	2.68862	1.94421	1.8742	2.24676	2.02173	1.32986	RPT4	YOR259C
chrIV	798622	798771	3.31667	2.95619	3.46667	3.24651	2.89111	2.12556	2.30857	2.44175	1.32958	SEC7	YDR170C
chrXVI	32383	32732	8.40667	9.01857	11.3445	9.58991	7.62714	6.61143	7.40286	7.21381	1.32938	MDL2	YPL270W
chrIV	1453861	1454010	2.81176	4.25556	3.80424	3.62385	2.93644	2.27429	2.96762	2.72612	1.32931	SAM2	YDR502C
chrXV	198632	198725	2.98708	3.30674	3.01489	3.1029	2.31227	2.2626	2.42857	2.33448	1.32916	NBA1	YOL070C
chrXVI	859026	859125	4.065	3.424	3.95636	3.81512	2.98636	2.84083	2.78545	2.87088	1.3289	KRE6	YPR159W
chrVI	205814	206013	2.99923	3.35818	2.97654	3.11132	2.436	2.305	2.283	2.34133	1.32887	ULI1	YFR026C
chrX	205408	205507	2.53	3.22636	2.275	2.67712	1.956	1.62167	2.467	2.01489	1.32867	MDV1	YJL112W
chrVII	544104	544303	4.16192	4.69273	4.30722	4.38729	3.64713	2.70054	3.5601	3.30259	1.32844	ERV1	YGR029W
chrXV	733351	733501	3.49007	3.30728	4.92583	3.90773	3.05408	3.234	2.54778	2.94529	1.32677	RET1	YOR207C
chrIV	724965	725064	4.07333	3.218	4.6025	3.96461	2.40286	3.58	2.98167	2.98817	1.32677	YCF1	YDR135C
chrIV	333472	333771	3.72708	4.40714	3.8637	3.99931	2.75815	3.18429	3.10222	3.01489	1.32652	CBS1	YDL069C
chrXI	253547	253696	3.95098	5.0072	4.3864	4.44819	3.20116	3.87456	2.98431	3.35334	1.32649	YPF1	YKL100C
chrXI	368444	368543	3.80833	3.59	2.386	3.26144	2.8625	2.32	2.196	2.4595	1.32606	RGT1	YKL038W
chrIX	119043	119142	2.32278	2.704	3.10429	2.71035	1.81583	2.07636	2.24	2.04407	1.32596	STH1	YIL126W
chrXII	574539	574738	4.165	4.46286	4.9325	4.52012	3.85781	2.93071	3.43867	3.40906	1.32591	MSC3	YLR219W
chrVII	1081699	1081848	5.864	4.972	5.06933	5.30178	4.82769	4.13444	3.0363	3.99948	1.32562	COS6	YGR295C
chrXVI	314589	314738	3.51267	3.39583	3.71926	3.54259	1.91524	3.19444	2.91048	2.67339	1.32513	KAP120	YPL125W
chrVI	251205	251454	7.1664	10.178	8.104	8.4828	5.4144	5.404	8.39	6.4028	1.32486	RET2	YFR051C
chrIII	144774	144873	6.43444	6.615	8.53571	7.19505	6.571	4.838	4.88545	5.43148	1.32469	CWH43	YCR017C
chrXVI	879991	880200	6.22328	6.67127	8.09286	6.9958	5.47913	4.22	6.149	5.28271	1.32428	JIP5	YPR169W
chrX	99282	99381	2.86682	3.10313	3.16316	3.04437	2.637	1.86	2.4005	2.29917	1.32412	CPS1	YJL172W
chrXII	507433	507532	29.1771	29.0343	55.322	37.8445	33.0286	18.89	33.8325	28.5837	1.32399	CBF5	YLR175W
chrIV	791589	791788	3.23871	3.04525	3.51857	3.26751	2.50227	2.42155	2.48173	2.46852	1.32367	CDC37	YDR168W
chrII	573795	573894	3.35357	3.55098	3.89016	3.59824	3.01983	2.20435	2.93097	2.71838	1.32367	SSE2	YBR169C
chrX	233702	233851	3.232	3.52905	3.14444	3.30183	2.66583	2.2363	2.58222	2.49478	1.32349	MEF2	YJL102W
chrXIV	303275	303374	3.43583	3.29386	3.36851	3.36606	2.65066	2.35758	2.62282	2.54369	1.3233	RPS3	YNL178W
chrIV	1467941	1468390	3.94635	3.9837	4.7725	4.23418	3.31733	2.8297	3.45222	3.19975	1.32329	GNP1	YDR508C
chrXIII	179590	179736	2.13848	2.72995	2.90185	2.59009	1.87522	1.87955	2.11762	1.95746	1.32319	GSF2	YML048W
chrXIII	171094	171193	3.48667	2.49571	2.655	2.87913	2.21714	2.16889	2.142	2.17601	1.32312	SUR7	YML052W
chrII	268178	268277	3.30111	4.605	3.70625	3.87079	2.525	2.77471	3.47882	2.92618	1.32281	MNN2	YBR015C
chrXIII	747186	747335	3.4115	3.73265	3.28967	3.47794	2.68091	2.32786	2.87948	2.62942	1.3227	DFG5	YMR238W
chrXVI	786540	786639	2.29667	1.82455	3.60375	2.57499	1.46412	1.98	2.4	1.94804	1.32184	CTR1	YPR124W
chrIV	1333483	1333632	2.43867	1.8225	2.48356	2.24824	1.585	1.68667	1.83259	1.70142	1.32139	PPM1	YDR435C
chrIV	1422408	1422557	2.18038	2.07089	3.17051	2.47393	1.83529	1.77297	2.00889	1.87239	1.32127	KRE2	YDR483W
chrI	107070	107269	4.23444	3.776	4.11444	4.04163	3.10643	3.09278	2.9775	3.0589	1.32127	PMT2	YAL023C
chrIV	606459	606558	4.02375	4.57	3.1325	3.90875	2.12	3.342	3.414	2.95867	1.32112	VPS41	YDR080W
chrXII	91208	91421	6.70476	7.3454	7.85104	7.3004	6.08257	4.8628	5.63474	5.5267	1.32093	HSP104	YLL026W
chrVII	1008622	1008971	4.53352	4.75407	4.45846	4.58202	3.504	3.17486	3.72918	3.46935	1.32071	RAD2	YGR258C
chrXI	6784	6933	2.74333	3.6575	3.63714	3.34599	2.30476	2.60286	2.69333	2.53365	1.32062	MCH2	YKL221W
chrVIII	111913	112012	3.02214	2.7875	2.90923	2.90629	2.77222	1.62111	2.21	2.20111	1.32037	NEM1	YHR004C
chrXV	262013	262112	7.6025	7.78875	7.93	7.77375	5.64286	5.02143	6.99833	5.88754	1.32037	SMC5	YOL034W
chrIII	118964	119063	11.824	9.94923	9.776	10.5164	7.1325	9.19222	7.5725	7.96574	1.3202	MRPL32	YCR003W
chrIX	367722	367871	6.195	5.156	7.388	6.24633	4.01067	4.09889	6.08833	4.73263	1.31984	PAN1	YIR006C
chrVII	255323	255398	4.00439	4.09211	3.57456	3.89035	3.86513	2.39309	2.58459	2.9476	1.31984	RPL1B	YGL135W
chrXIII	422403	422652	4.47138	6.45067	5.91956	5.61387	4.308	3.71467	4.7385	4.25372	1.31975	CTF18	YMR078C
chrII	733872	734271	2.69333	2.7245	3.9575	3.12511	2.559	2.3645	2.183	2.36883	1.31926	RGD1	YBR260C
chrXV	58824	58973	3.75333	4.8	3.39778	3.9837	3.008	2.78667	3.26533	3.02	1.31911	ARG8	YOL140W
chrXV	997840	997939	2.61368	2.95176	3.765	3.11015	1.965	1.97933	3.13	2.35811	1.31892	TFB6	YOR352W
chrXI	167081	167280	4.92847	5.0725	4.57778	4.85958	4.25413	3.34705	3.4625	3.68789	1.31771	MCR1	YKL150W
chrXVI	178724	179088	4.9138	6.67945	5.68966	5.76097	4.69166	4.26918	4.15525	4.37203	1.31769	APL5	YPL195W
chrXI	595276	595375	4.158	3.745	2.5625	3.4885	3.6925	2.122	2.13	2.64817	1.31733	NUP133	YKR082W
chrIV	708785	708884	6.4475	4.07	4.962	5.15983	3.953	2.99	4.81111	3.91804	1.31694	ARO1	YDR127W
chrII	184954	185053	3.28333	3.05929	3.66818	3.33693	3.40769	2.33429	1.86214	2.53471	1.3165	APN2	YBL019W
chrII	688611	688810	4.52333	2.32333	2.15667	3.00111	1.84167	2.753	2.245	2.27989	1.31634	VHC1	YBR235W
chrVII	1044116	1044215	2.7076	3.14955	2.86667	2.90794	2.34471	2.10158	2.18167	2.20932	1.31622	RNH70	YGR276C
chrXV	803113	803262	4.57931	4.2416	3.73839	4.18643	3.07356	3.10347	3.36848	3.18184	1.31573	TUM1	YOR251C
chrVI	189603	189702	3.5125	6.68667	2.53	4.24306	3.38	3.2025	3.0925	3.225	1.31568	FAB1	YFR019W
chrVIII	46324	46423	2.73	3.027	3.57455	3.11052	2.25091	1.536	3.30625	2.36439	1.31557	OCA5	YHL029C
chrVII	585447	585546	3.50833	3.04258	2.78667	3.11253	1.97304	2.53409	2.5912	2.36611	1.31546	TAM41	YGR046W
chrXV	159223	159322	8.42	6.80312	7.66625	7.62979	5.35211	4.55895	7.49143	5.80083	1.31529	MHF1	YOL086W-A
chrVIII	159910	160009	3.37333	2.8975	3.234	3.16828	1.96364	2.17083	3.092	2.40882	1.31528	THR1	YHR025W
chrIV	1459146	1459545	5.46537	4.63231	5.32625	5.14131	4.69222	2.92738	4.10925	3.90962	1.31504	PSP1	YDR505C
chrXI	198749	198898	4.13333	2.40533	2.856	3.13156	2.67667	2.19733	2.27067	2.38156	1.31492	MYO3	YKL129C
chrXIV	719775	719924	3.076	2.56	2.85407	2.83002	1.83879	1.67667	2.94167	2.15237	1.31484	POP2	YNR052C
chrIII	248553	248702	2.33778	2.46167	2.94889	2.58278	1.62167	1.92444	2.35	1.96537	1.31414	ERS1	YCR075C
chrX	353487	353586	4.6175	3.40875	4.27	4.09875	3.96143	2.08222	3.31571	3.11979	1.31379	AIM22	YJL046W
chrVII	268001	268150	2.47091	3.47048	3.18583	3.04241	1.40167	1.56857	3.98133	2.31719	1.31297	RSM23	YGL129C
chrIV	1309168	1309267	3.28571	3.59286	3.25857	3.37905	2.43222	2.172	3.11714	2.57379	1.31287	HKR1	YDR420W
chrV	385556	385705	2.29286	3.09571	2.57238	2.65365	2.145	1.35185	2.56778	2.02154	1.31269	SWI4	YER111C
chrV	396767	396866	3.05716	3.25837	3.20829	3.17461	2.19972	2.20082	2.85681	2.41912	1.3123	RPL23B	YER117W
chrIV	599369	599518	3.96733	4.71667	3.98267	4.22222	3.05611	2.7897	3.80788	3.2179	1.31211	RAD55	YDR076W
chrXIV	132273	132422	4.01	4.44741	3.81852	4.09198	3.0819	2.67524	3.60571	3.12095	1.31113	BNI1	YNL271C
chrXIV	517785	517884	3.67133	2.60471	3.29214	3.18939	2.63529	2.35412	2.30944	2.43295	1.31092	OCA2	YNL056W
chrXIV	690572	690721	1.88179	3.41542	2.24222	2.51314	2.15094	1.83707	1.7641	1.91737	1.31072	SOL1	YNR034W
chrXIII	819769	819918	4.22955	4.58349	3.96203	4.25836	3.08686	2.98567	3.67419	3.24891	1.3107	DSK2	YMR276W
chrXII	631864	632213	3.90127	3.98694	4.10464	3.99762	3.16143	2.9854	3.00457	3.05047	1.31049	IRC20	YLR247C
chrXV	643091	643190	2.98015	3.3925	4.40333	3.59199	2.78952	2.94125	2.49213	2.74097	1.31048	DDP1	YOR163W
chrVII	971716	971815	2.64156	2.66528	3.04853	2.78512	2.13468	1.94833	2.29452	2.12585	1.31012	PFK1	YGR240C
chrXVI	352951	353050	2.74667	3.67727	4.302	3.57531	3.116	1.60417	3.46778	2.72931	1.30997	SYH1	YPL105C
chrXVI	355801	355900	6.7925	5.11	4.9675	5.62333	5.2575	2.66	4.965	4.29417	1.30953	MSD1	YPL104W
chrXI	607162	607261	3.06263	2.67438	2.93235	2.88979	2.30467	1.77643	2.53923	2.20678	1.30951	TGL4	YKR089C
chrIV	355010	355259	7.64	9.359	10.347	9.11533	7.7336	5.26667	7.8864	6.96222	1.30926	MBP1	YDL056W
chrV	465999	466065	3.35129	3.23837	2.85763	3.1491	2.10362	2.30669	2.80704	2.40578	1.30897	SPT15	YER148W
chrVII	412103	412217	2.79012	2.55749	3.03851	2.79537	2.28593	2.15217	1.96913	2.13575	1.30885	ALG13	YGL047W
chrV	322887	323086	2.28	2.2575	3.61591	2.7178	1.91313	2.18062	2.1375	2.07708	1.30847	SER3	YER081W
chrVII	866715	866914	3.20769	3.43818	3.15417	3.26668	2.33857	2.5665	2.58545	2.49684	1.30832	TYS1	YGR185C
chrIV	1446797	1446946	3.87649	3.5363	3.41826	3.61035	2.75686	2.27193	3.25	2.7596	1.30829	SEC20	YDR498C
chrXI	239450	239749	3.254	2.56182	3.172	2.99594	2.30667	2.31848	2.2463	2.29048	1.30799	SEG2	YKL105C
chrXII	755770	755969	4.68308	3.97292	4.69136	4.44912	3.5855	3.34818	3.2765	3.40339	1.30726	CDC25	YLR310C
chrV	460523	460822	4.56204	3.60827	4.46211	4.2108	3.10393	3.02296	3.53752	3.22147	1.30711	FTR1	YER145C
chrXIV	476257	476356	3.85808	4.32087	4.28179	4.15358	3.47409	2.93409	3.12593	3.17804	1.30696	SWS2	YNL081C
chrIV	498505	498704	5.06289	5.84588	5.97574	5.62817	4.81017	3.27348	4.8381	4.30725	1.30667	REG1	YDR028C
chrXV	328803	329052	5.42	6.82267	4.456	5.56622	4.28	4.264	4.2424	4.26213	1.30597	RRP6	YOR001W
chrV	358152	358301	2.75228	2.69804	2.22185	2.55739	2.04333	1.40044	2.43111	1.9583	1.30593	PRS2	YER099C
chrV	357817	357913	6.97113	6.96289	7.95876	7.29759	8.05155	5.1701	3.54433	5.58866	1.30579	UBP9	YER098W
chrV	463366	463565	2.59143	3.10583	3.21583	2.97103	2.91	1.69214	2.22417	2.27544	1.3057	SCC4	YER147C
chrV	456361	456610	4.55841	5.29556	6.44392	5.43263	4.43935	3.2739	4.77067	4.16131	1.30551	DDI1	YER143W
chrIII	129913	130012	2.70667	3.16933	2.61375	2.82992	2.55167	1.77235	2.18182	2.16861	1.30494	SAT4	YCR008W
chrXI	596999	597098	3.26	3.58222	3.85762	3.56661	2.51273	2.40385	3.28364	2.7334	1.30483	HBS1	YKR084C
chrXII	695202	695401	2.7945	5.07625	4.275	4.04858	2.58556	2.89444	3.82929	3.1031	1.30469	DBP9	YLR276C
chrII	119922	120071	2.96333	6.15733	5.11067	4.74378	3.47067	3.68667	3.75333	3.63689	1.30435	SAS3	YBL052C
chrXVI	316189	316388	3.9155	4.75313	4.59111	4.41991	3.34286	3.12083	3.70286	3.38885	1.30425	KAP120	YPL125W
chrIV	928353	928452	3.20615	3.17769	3.06833	3.15073	2.745	2.32692	2.17667	2.4162	1.304	HEM1	YDR232W
chrIII	209881	210030	2.89083	1.87048	1.44476	2.06869	1.46596	1.69733	1.59619	1.5865	1.30394	IMG1	YCR046C
chrX	397359	397508	3.26095	3.71556	3.79407	3.59019	3.08286	2.57759	2.6003	2.75358	1.30383	PET130	YJL023C
chrVII	1026536	1026677	2.7162	2.71349	2.76579	2.73183	1.8757	2.02145	2.38952	2.09556	1.30363	HUA1	YGR268C
chrXI	508914	509063	2.33571	2.52167	3.30727	2.72155	1.82519	1.63333	2.80667	2.0884	1.30318	CAF4	YKR036C
chrXII	318151	318300	2.70889	2.91259	2.78433	2.80194	2.29593	2.14733	2.00794	2.1504	1.30299	ALT1	YLR089C
chrXV	986353	986452	3.17	2.73857	2.482	2.79686	2.26143	1.71286	2.46571	2.14667	1.30288	PYK2	YOR347C
chrVI	79376	79475	3.09286	2.38577	2.31538	2.598	2.1764	1.57926	2.22679	1.99415	1.30281	CAF16	YFL028C
chrXVI	655106	655255	3.8942	4.32807	4.70588	4.30939	3.42111	2.80111	3.70159	3.30794	1.30274	THP3	YPR045C
chrII	735108	735357	2.55709	3.47829	2.58	2.87179	2.1434	2.161	2.31262	2.20567	1.302	TAE1	YBR261C
chrIV	1382917	1383066	3.41524	2.86111	3.03467	3.10367	2.58222	1.94167	2.62762	2.38384	1.30197	PFA5	YDR459C
chrXII	918190	918439	4.196	4.5968	3.5408	4.1112	3.014	3.094	3.371	3.15967	1.30115	SKI2	YLR398C
chrXIII	685568	685830	3.76127	3.07197	4.22687	3.6867	2.71736	2.78264	3.00038	2.83346	1.30113	ERG12	YMR208W
chrX	183722	183921	3.11111	2.78667	3.24643	3.04807	2.29562	2.02611	2.70643	2.34272	1.30108	SPT10	YJL127C
chrIII	243477	243776	9.495	11.7589	9.90778	10.3872	8.62083	8.09083	7.2425	7.98472	1.30089	SSK22	YCR073C
chrXV	1041757	1041956	4.69652	4.99606	5.98651	5.22637	4.17444	3.47472	4.40379	4.01765	1.30085	GDH1	YOR375C
chrII	538660	538759	2.76857	3.50529	3.24128	3.17172	2.58857	2.27333	2.45429	2.43873	1.30056	YSW1	YBR148W
chrX	78197	78296	2.06929	2.04231	3.09273	2.40144	1.31625	1.6625	2.56143	1.84673	1.30038	SWE1	YJL187C
chrXV	320739	320838	3.764	4.41	3.928	4.034	3.432	2.04333	3.835	3.10344	1.29985	SIN3	YOL004W
chrXV	633187	633336	2.50652	2.42905	2.86456	2.60004	2.10171	1.93215	1.96917	2.00101	1.29937	SME1	YOR159C
chrXII	695652	695851	2.7215	3.47813	3.20818	3.13594	2.07667	1.97111	3.19286	2.41355	1.29931	DBP9	YLR276C
chrIV	570395	570494	3.765	1.78	2.66889	2.73796	2.25833	2.03167	2.03333	2.10778	1.29898	MAK21	YDR060W
chrXI	598749	598848	3.51474	3.18444	2.68524	3.12814	2.72182	1.95538	2.54727	2.40816	1.29898	HBS1	YKR084C
chrIV	1089996	1090109	3.11615	3.31954	3.55777	3.33115	2.72481	2.19227	2.77712	2.56473	1.29883	PIB1	YDR313C
chrXIII	870112	870211	2.70478	2.27892	4.13944	3.04105	2.52647	2.0655	2.43222	2.3414	1.29882	YME2	YMR302C
chrXII	720675	720874	3.99571	3.98	2.8865	3.62074	2.92	2.26333	3.18786	2.7904	1.29757	GSP1	YLR293C
chrIV	1240232	1240581	4.43102	2.97943	5.08779	4.16608	3.85964	2.08235	3.69161	3.2112	1.29736	NKP1	YDR383C
chrII	286359	286508	3.85417	2.9037	2.98296	3.24694	1.98333	3	2.52571	2.50302	1.29721	CHS3	YBR023C
chrXI	512283	512432	2.03333	3.34056	3.72727	3.03372	2.20667	2.13373	2.67641	2.33893	1.29705	KAE1	YKR038C
chrVII	719294	719593	4.24044	6.11333	5.3725	5.24209	3.7397	2.84389	5.54143	4.04167	1.29701	DAM1	YGR113W
chrXIV	603670	603819	5.30148	5.476	4.95111	5.24286	3.85689	3.53792	4.73286	4.04255	1.29692	PUB1	YNL016W
chrXV	929772	929871	2.87333	2.25563	3.014	2.71432	2.17	1.62	2.48917	2.09306	1.29682	MYO2	YOR326W
chrXII	338332	338431	3.23833	3.95	3.614	3.60078	2.996	2.18833	3.146	2.77678	1.29675	CHA4	YLR098C
chrIII	210663	210962	4.7	5.59727	6.12	5.47242	4.72212	3.31179	4.62767	4.22053	1.29662	BUD23	YCR047C
chrII	185956	186105	4.06622	4.20524	2.81587	3.69578	3.24333	2.66947	2.63848	2.85043	1.29657	POP8	YBL018C
chrXI	556619	556718	3.09714	1.70857	2.61167	2.47246	1.64375	2.084	1.99333	1.90703	1.2965	UTP30	YKR060W
chrVI	118110	118209	2.86125	2.46625	3.02	2.7825	1.85	2.06286	2.52667	2.14651	1.29629	CDC4	YFL009W
chrXIII	410304	410553	2.09422	3.432	3.2912	2.93914	2.366	1.96044	2.476	2.26748	1.29621	MOT3	YMR070W
chrIV	1315323	1315572	3.5576	4.0505	4.01022	3.87277	3.059	2.91	2.995	2.988	1.29611	SIP1	YDR422C
chrIV	1382217	1382466	2.38857	3.01867	4.0264	3.14455	2.60533	2.042	2.63143	2.42625	1.29605	PFA5	YDR459C
chrV	191432	191631	2.95917	3.48056	2.67727	3.039	2.41077	2.12583	2.50136	2.34599	1.2954	AFG3	YER017C
chrXIII	606432	606531	4.02	4.728	4.184	4.31067	3.41	2.627	3.94625	3.32775	1.29537	HOT1	YMR172W
chrXII	521145	521294	2.04778	2.23273	3.41298	2.5645	2.28444	1.85667	1.79867	1.97993	1.29525	TOS4	YLR183C
chrXII	420751	421150	4.84354	4.98625	5.31444	5.04808	3.99437	4.54591	3.15212	3.89747	1.29522	NHA1	YLR138W
chrX	207835	207934	2.18564	2.28688	3.14185	2.53812	2.12667	1.5024	2.25048	1.95985	1.29506	CCT7	YJL111W
chrXII	334506	334655	3.79833	3.80286	3.18353	3.59491	3.268	2.94889	2.11111	2.776	1.295	KIN2	YLR096W
chrXV	482127	482276	3.21792	3.69286	2.35649	3.08909	2.65167	2.29667	2.208	2.38544	1.29497	OST3	YOR085W
chrXV	448203	448302	3.282	4.49245	5.34346	4.37264	3.00406	3.29831	3.82864	3.377	1.29483	CYT1	YOR065W
chrV	130526	130625	2.48278	2.41139	3.33071	2.74163	2.2425	1.79423	2.31591	2.11755	1.29472	VAC8	YEL013W
chrIV	1045436	1045535	4.30927	4.37	4.10333	4.26087	3.45523	2.7225	3.69625	3.29133	1.29457	SSD1	YDR293C
chrX	447213	447312	3.25929	2.348	1.84786	2.48505	2.19455	1.48909	2.07538	1.91967	1.29452	APL1	YJR005W
chrVII	108244	108443	5.8809	5.52667	6.098	5.83519	4.51726	3.9525	5.05534	4.50837	1.2943	POX1	YGL205W
chrI	83107	83269	4.20293	5.12117	5.07924	4.80111	2.98685	4.02659	4.11601	3.70982	1.29416	POP5	YAL033W
chrIII	119536	119685	2.98657	2.70985	3.11952	2.93864	2.29931	2.00487	2.515	2.27306	1.29281	YCP4	YCR004C
chrXVI	244375	244474	3.04333	2.70625	3.8675	3.20569	2.644	2.205	2.59	2.47967	1.29279	BEM4	YPL161C
chrVII	954339	954678	2.61092	4.6	3.325	3.51197	3.18015	2.91954	2.0526	2.71743	1.29239	NAS6	YGR232W
chrIX	430453	430552	4.18	5.435	5.6825	5.09917	4.19667	4.07625	3.565	3.94597	1.29225	YPS6	YIR039C
chrIV	995836	996085	4.7592	5.56516	6.07514	5.4665	4.31867	4.36836	4.00424	4.23042	1.29219	AKR1	YDR264C
chrXVI	454736	454885	2.73333	3.40359	2.66359	2.9335	2.75944	1.93956	2.11212	2.27037	1.29208	LGE1	YPL055C
chrVII	1008022	1008121	3.04667	2.58154	3.36538	2.99786	2.45733	1.82333	2.68143	2.3207	1.29179	RAD2	YGR258C
chrV	326313	326412	3.62524	3.0075	3.37833	3.33702	2.16864	2.37909	3.20222	2.58332	1.29176	GET2	YER083C
chrXV	804778	804927	5.24611	3.57	3.64872	4.15494	4.24	2.76267	2.6528	3.21849	1.29096	NAT5	YOR253W
chrXIII	300219	300318	3.18917	4.01067	3.56441	3.58808	2.815	2.63321	2.89115	2.77979	1.29077	BUD22	YMR014W
chrIV	853634	853733	3.87333	2.15429	4.144	3.39054	3.404	2.215	2.26333	2.62744	1.29043	RKM2	YDR198C
chrXI	214492	214591	3.30583	3.06333	3.03583	3.135	2.3625	2.23875	2.69	2.43042	1.2899	DGR2	YKL121W
chrIV	372576	372775	3.39167	3.00091	3.22722	3.2066	2.33591	2.2455	2.877	2.48614	1.28979	FAD1	YDL045C
chrVII	606937	607036	2.9775	3.928	2.9275	3.27767	3.4	2.004	2.22	2.54133	1.28974	PEF1	YGR058W
chrXV	988489	988588	3.44833	3.23333	3.15	3.27722	2.57889	2.69625	2.3575	2.54421	1.28811	PUT4	YOR348C
chrXIII	890250	890399	3.95333	3.245	4.01778	3.7387	2.656	3.29333	2.75867	2.90267	1.28802	PSE1	YMR308C
chrXIII	596837	596986	2.945	3.58667	2.07417	2.86861	2.18667	2.00556	2.48952	2.22725	1.28796	MLH1	YMR167W
chrXV	335340	335539	2.5925	2.465	3.80813	2.95521	2.30375	2.26556	2.31437	2.29456	1.28792	DNL4	YOR005C
chrIV	1228156	1228355	4.91409	5.067	4.848	4.94303	4.44111	3.3995	3.67636	3.83899	1.28759	ARH1	YDR376W
chrIV	1477623	1477722	3.12545	3.484	3.16182	3.25709	2.44111	2.68208	2.46762	2.53027	1.28725	GRH1	YDR517W
chrXIV	501716	501865	7.11	14.8267	15.8133	12.5833	8.74444	9.64	10.9433	9.77593	1.28718	SUN4	YNL066W
chrVII	60086	60235	4.85333	5.42533	4.984	5.08756	5.16222	3.48952	3.2075	3.95308	1.28698	SEC15	YGL233W
chrXIV	490468	490667	3.77167	4.16875	4.935	4.29181	2.836	3.43667	3.734	3.33556	1.28668	RNH201	YNL072W
chrXV	116609	116758	2.73583	2.92974	3.78286	3.14948	2.51719	2.45227	2.37417	2.44788	1.28662	NDJ1	YOL104C
chrXI	573301	573434	2.61774	3.52354	4.18532	3.4422	3.57676	2.26586	2.18433	2.67565	1.28649	MET1	YKR069W
chrXVI	372359	372558	3.47056	3.79125	3.99688	3.75289	2.5155	2.826	3.41091	2.91747	1.28635	NOG1	YPL093W
chrIV	175191	175390	5.22625	5.27875	4.33375	4.94625	2.75875	4.2425	4.535	3.84542	1.28627	CMR1	YDL156W
chrXVI	672050	672199	2.025	2.81524	2.13867	2.3263	1.74741	1.65867	2.02	1.80869	1.28618	TFB4	YPR056W
chrII	406521	406720	3.55626	3.5747	3.56862	3.56652	3.1766	2.21567	2.9268	2.77302	1.28615	UBC4	YBR082C
chrXVI	395265	395514	5.335	4.29236	4.7904	4.80592	4.47156	3.21418	3.52436	3.7367	1.28614	BRO1	YPL084W
chrXIV	491068	491267	5.13778	5.3775	7.13083	5.88204	5.11	4.3475	4.263	4.5735	1.28611	RNH201	YNL072W
chrXI	247540	247753	6.89087	7.47378	8.95719	7.77395	5.87987	5.43747	6.81948	6.04561	1.28588	APE1	YKL103C
chrII	576230	576479	3.70618	4.49853	3.74917	3.98463	2.9205	2.89029	3.48862	3.0998	1.28545	NPL4	YBR170C
chrXI	130904	131203	4.21526	4.50293	4.86333	4.52717	3.36679	3.3025	3.89667	3.52199	1.2854	MRPL38	YKL170W
chrVII	377537	377686	3.23273	2.536	3.31833	3.02902	2.40923	1.32978	3.33333	2.35745	1.28487	SGF73	YGL066W
chrXII	161417	161516	4.87467	4.96722	3.52	4.45396	3.6808	2.80923	3.913	3.46768	1.28442	SSL1	YLR005W
chrXII	399281	399430	3.9525	3.00074	2.424	3.12575	3.19143	2.4	1.70944	2.43362	1.2844	DCN1	YLR128W
chrIX	297095	297494	5.61964	5.93042	5.87821	5.80942	5.05469	4.11583	4.405	4.52517	1.2838	SSM4	YIL030C
chrIV	552361	552460	3.81636	5.28556	2.86818	3.99003	2.98125	2.87	3.475	3.10875	1.28348	HEM12	YDR047W
chrXII	750080	750179	2.68132	2.8713	3.29024	2.94762	2.43439	2.16595	2.28973	2.29669	1.28342	IMH1	YLR309C
chrXII	414099	414198	3.05	3.324	2.91909	3.0977	1.9625	2.44	2.84	2.41417	1.28313	SLX4	YLR135W
chrII	460145	460221	14.9091	13.5958	18.5028	15.6692	11.9466	8.8229	15.8701	12.2132	1.28297	ALG1	YBR110W
chrXIV	335067	335246	3.88722	4.38194	4.49167	4.25361	3.38889	3.21944	3.33889	3.31574	1.28285	CBK1	YNL161W
chrXII	176435	176534	3.341	3.61882	3.40682	3.45555	2.26526	2.17053	3.64625	2.69401	1.28268	BRE2	YLR015W
chrXII	396621	396770	3.94533	2.77111	3.05467	3.25704	2.56167	2.56333	2.49333	2.53944	1.28258	APC2	YLR127C
chrI	156755	156954	6.38362	5.98833	6.46293	6.2783	5.24433	4.38735	5.05471	4.89546	1.28247	RFA1	YAR007C
chrIV	731129	731278	4.332	4.35833	2.696	3.79544	2.88667	2.82	3.172	2.95956	1.28244	HPR1	YDR138W
chrVIII	255573	255756	3.18795	3.75346	3.51296	3.48479	2.21671	3.67663	2.2587	2.71735	1.28242	NMD2	YHR077C
chrXVI	460364	460563	3.99804	4.71476	3.79648	4.16976	3.12934	2.76698	3.86314	3.25315	1.28176	ARL3	YPL051W
chrIV	840803	840902	2.72578	2.95609	3.87167	3.18451	2.55158	2.13045	2.77364	2.48522	1.28138	RVB1	YDR190C
chrII	170967	171038	4.22049	2.35543	1.73324	2.76972	1.86111	2.18704	2.4364	2.16152	1.28138	LSM2	YBL026W
chrXV	911144	911243	3.69	3.50096	4.29196	3.82764	3.13367	2.61545	3.21455	2.98789	1.28105	FAA1	YOR317W
chrIV	394380	394579	4.28286	4.64417	3.7625	4.22984	2.58562	2.8175	4.50714	3.30342	1.28044	DBP10	YDL031W
chrXVI	79511	79760	3.496	3.293	3.4368	3.4086	2.8728	2.352	2.7616	2.66213	1.2804	GAL4	YPL248C
chrXVI	465464	465663	5.65068	4.2146	4.24907	4.70479	3.61268	3.09677	4.31652	3.67532	1.2801	CAM1	YPL048W
chrV	317285	317384	5.14	5.69333	5.43	5.42111	3.6375	5.5	3.568	4.23517	1.28002	ICP55	YER078C
chrXV	268681	268880	3.46583	3.01564	3.42266	3.30138	2.33535	2.51695	2.89103	2.58111	1.27905	GAS5	YOL030W
chrXII	799614	799813	3.1325	2.94357	3.15	3.07536	2.145	2.14667	2.92167	2.40444	1.27903	SGD1	YLR336C
chrVIII	23499	23748	2.624	2.29309	3.2104	2.70916	3.018	1.54044	1.79644	2.1183	1.27894	CBP2	YHL038C
chrXII	753520	753669	2.93026	2.385	3.23636	2.85054	2.64067	2.25394	1.79333	2.22931	1.27866	CDC25	YLR310C
chrIV	845835	846134	4.72154	4.45051	4.19121	4.45442	3.66259	3.006	3.78296	3.48385	1.27859	MSS116	YDR194C
chrVII	982363	982462	3.66361	3.45514	3.58459	3.56778	2.691	1.92618	3.75407	2.79042	1.27858	BRF1	YGR246C
chrXIV	128686	128935	5.5264	6.25111	5.18691	5.65481	5.49714	3.2644	4.50667	4.42274	1.27858	SEC2	YNL272C
chrXVI	920299	920398	4.37809	3.93615	4.74568	4.35331	3.47625	3.23475	3.50655	3.40585	1.27818	QCR2	YPR191W
chrVIII	509363	509512	3.03529	3.22296	2.78037	3.01288	2.60235	2.20275	2.26667	2.35725	1.27813	SCH9	YHR205W
chrXIII	327979	328178	6.255	5.17944	4.6015	5.34531	5.26062	3.3705	3.918	4.18304	1.27785	TAP42	YMR028W
chrXVI	733099	733198	3.45	3.66378	3.99961	3.70446	2.70407	2.23096	3.7626	2.89921	1.27775	PRE2	YPR103W
chrXVI	462695	462794	3.56875	2.66286	4.60667	3.61276	2.70778	3.366	2.4125	2.82876	1.27715	DIG1	YPL049C
chrXV	660700	660799	3.38474	2.97556	2.775	3.0451	2.71308	2.14786	2.292	2.38431	1.27714	ALE1	YOR175C
chrX	501965	502114	3.97871	3.866	3.82646	3.89039	3.35095	2.50462	3.28333	3.0463	1.27709	HUL4	YJR036C
chrXII	1056227	1056376	4.43451	4.55765	3.6414	4.21119	3.93917	2.99444	2.96	3.29787	1.27694	NBP1	YLR457C
chrVII	88282	88381	4.658	3.91143	4.66187	4.41043	4.28846	2.24375	3.83154	3.45458	1.27669	CLG1	YGL215W
chrIV	1250637	1250836	3.96157	4.29817	4.68596	4.31523	3.12386	2.86308	4.15446	3.38047	1.27652	RVS167	YDR388W
chrXV	711535	711648	3.96316	3.61842	3.00195	3.52784	3.59259	1.79751	2.90088	2.76366	1.27651	PEX27	YOR193W
chrXIII	423103	423252	3.1641	3.37704	3.81037	3.4505	3.27	2.16741	2.6725	2.7033	1.2764	CTF18	YMR078C
chrXVI	140880	141279	4.84981	4.35568	4.64364	4.61638	4.26455	3.47423	3.11479	3.61786	1.276	BMS1	YPL217C
chrX	441038	441137	4.04333	3.615	4.396	4.01811	2.718	3.8675	2.864	3.14983	1.27566	MRX12	YJR003C
chrVII	750782	750881	2.91704	3.61143	3.32552	3.28466	3.18909	1.83852	2.69793	2.57518	1.27551	SYF2	YGR129W
chrXIV	497780	497979	3.55357	2.58333	3.55667	3.23119	2.47929	2.13056	2.99	2.53328	1.2755	FKH2	YNL068C
chrV	66186	66335	3.22083	3.22349	3.15298	3.1991	2.682	2.16909	2.67368	2.50826	1.27543	FRD1	YEL047C
chrVI	43480	43779	3.01289	4.25567	3.804	3.69085	3.014	2.73472	2.9328	2.89384	1.27542	SEC53	YFL045C
chrII	320517	320716	3.61278	5.21857	7.112	5.31445	5.231	3.18571	4.085	4.16724	1.27529	CST26	YBR042C
chrIV	406182	406431	4.427	3.31382	4.80844	4.18309	3.19275	2.72525	3.92246	3.28015	1.27527	RTK1	YDL025C
chrXII	696802	696880	3.42025	3.65348	3.66053	3.57809	2.69761	2.06329	3.65642	2.80577	1.27526	DBP9	YLR276C
chrII	762258	762557	7.72536	7.50457	7.98553	7.73849	5.82745	5.79593	6.58333	6.06891	1.2751	PAF1	YBR279W
chrXV	380732	380931	3.10362	3.07981	3.39393	3.19245	2.44083	2.30647	2.76417	2.50382	1.27503	BUB3	YOR026W
chrXII	795620	795869	3.38382	1.9326	1.90516	2.40719	1.86067	2.02837	1.77639	1.88847	1.27468	RPS25B	YLR333C
chrIV	163415	163564	2.54121	2.07679	2.978	2.532	2.10333	1.79405	2.06207	1.98648	1.27461	FAP7	YDL166C
chrVIII	80522	80721	4.0225	4.72088	4.17553	4.3063	3.73861	2.56905	3.82816	3.37861	1.27458	PRS3	YHL011C
chrXI	465434	465533	3.21914	3.43942	3.28844	3.31567	2.55528	2.51137	2.73792	2.60153	1.27451	YPT52	YKR014C
chrXVI	670727	670910	4.65606	5.01848	5.26739	4.98064	4.60462	3.61413	3.50815	3.90897	1.27416	SEC8	YPR055W
chrII	708686	708785	5.19583	6.099	5.977	5.75728	4.67625	4.163	4.7175	4.51892	1.27404	ISW1	YBR245C
chrXIII	392945	393094	2.47273	2.73667	2.14467	2.45135	1.96424	1.92533	1.88296	1.92418	1.27397	RNA14	YMR061W
chrX	397859	397958	3.20714	3.27556	3.41722	3.29997	2.90429	2.26511	2.60227	2.59055	1.27385	PET130	YJL023C
chrIV	1170171	1170242	3.1015	2.53953	3.13889	2.92664	2.83611	1.88333	2.175	2.29815	1.27348	MRP1	YDR347W
chrXVI	255642	255741	5.10714	5.88818	5.339	5.44477	4.50187	3.5375	4.79077	4.27671	1.27312	TGS1	YPL157W
chrIX	352260	352409	2.69667	3.756	1.82667	2.75978	1.67111	2.06267	2.77	2.16793	1.273	INP51	YIL002C
chrXIII	281930	282129	2.6555	3.03286	3.18643	2.95826	2.3075	2.49667	2.16917	2.32444	1.27267	PLB1	YMR008C
chrV	239911	240010	3.16583	2.10929	2.004	2.42637	1.85187	1.5884	2.27941	1.90656	1.27264	ACA1	YER045C
chrVII	308338	308567	3.59705	3.99435	4.72652	4.10597	3.31529	2.85198	3.51271	3.22666	1.27251	ARC1	YGL105W
chrXV	341057	341156	3.75738	4.07109	4.16038	3.99628	2.87317	2.97966	3.5686	3.14048	1.27251	SLG1	YOR008C
chrXVI	41879	41978	3.04543	3.12261	3.08725	3.0851	2.40078	2.23802	2.63448	2.42443	1.27251	DIP5	YPL265W
chrX	603668	603867	4.23364	3.30136	3.36875	3.63458	2.81679	2.59029	3.16231	2.85646	1.27241	FIP1	YJR093C
chrXVI	866113	866312	4.58167	3.89357	4.92	4.46508	3.15125	3.35917	4.019	3.50981	1.27217	SGV1	YPR161C
chrXVI	904228	904327	2.53947	3.16	3.5125	3.07066	2.86667	1.82067	2.55533	2.41422	1.2719	GDB1	YPR184W
chrX	579461	579610	3.008	2.71333	3.40667	3.04267	2.76667	1.84148	2.56857	2.39224	1.27189	BNA2	YJR078W
chrX	60007	60182	4.19399	2.91477	1.50081	2.86986	2.81566	2.00981	1.94421	2.25656	1.27178	MBB1	YJL199C
chrVIII	19213	19312	2.77	4.0925	4.0125	3.625	3.08333	2.60375	2.864	2.85036	1.27177	ARN1	YHL040C
chrX	335066	335265	3.21417	2.85767	3.69929	3.25704	2.95528	2.34722	2.38139	2.5613	1.27164	TIM54	YJL054W
chrV	272697	272846	3.698	4.11137	3.49128	3.76688	2.98356	2.90667	2.99733	2.96252	1.27151	PCL6	YER059W
chrXVI	663515	663614	2.68929	2.83167	3.005	2.84198	2.24636	2.09583	2.36583	2.23601	1.27101	ATG11	YPR049C
chrXIII	698800	698949	2.73778	2.48296	3.32917	2.84997	2.12741	2.24381	2.35833	2.24318	1.2705	SKY1	YMR216C
chrXIII	318926	319125	4.08211	3.61763	4.00956	3.9031	3.0478	3.12271	3.04692	3.07248	1.27034	UBC7	YMR022W
chrXII	415549	415648	2.76769	3.407	4.06727	3.41399	3.06	2.03125	2.97143	2.68756	1.27029	SLX4	YLR135W
chrIV	938748	938897	2.37961	3.11402	2.73167	2.74177	2.308	1.9687	2.20444	2.16038	1.26911	SEC26	YDR238C
chrIX	61296	61595	7.03333	4.76111	7.40333	6.39926	6.065	3.61333	5.45778	5.04537	1.26834	MCM10	YIL150C
chrXIV	167402	167501	2.47164	3.00255	2.78489	2.75302	2.16325	1.94073	2.40785	2.17061	1.26832	GIS2	YNL255C
chrXII	799914	800013	5.49625	4.21429	5.60857	5.10637	3.90167	4.595	3.585	4.02722	1.26796	SGD1	YLR336C
chrIV	729958	730057	3.562	1.88182	2.06667	2.50349	1.826	2.17889	1.91889	1.97459	1.26785	RGP1	YDR137W
chrXV	309366	309515	3.87176	5.03857	5.436	4.78211	3.94353	3.79294	3.58	3.77216	1.26774	MDM12	YOL009C
chrVIII	516322	516421	3.08684	2.79421	2.76867	2.88324	2.17778	1.707	2.94	2.27493	1.2674	SET5	YHR207C
chrXIV	777567	777666	3.52833	3.854	5.11667	4.16633	2.995	2.552	4.315	3.28733	1.26739	AIF1	YNR074C
chrII	588965	589161	4.84721	4.21003	3.77538	4.27754	3.77792	2.84941	3.4981	3.37514	1.26737	FZO1	YBR179C
chrI	137767	137866	2.65852	1.84485	3.02773	2.51036	1.86524	2.089	1.98833	1.98086	1.26731	ERP2	YAL007C
chrX	544690	544839	3.48667	3.53222	4.01821	3.67903	2.27095	2.95212	3.48698	2.90335	1.26717	APS2	YJR058C
chrXIII	830108	830207	4.21	3.95667	3.47667	3.88111	3.7425	2.25	3.19833	3.06361	1.26684	CAT8	YMR280C
chrXIII	14477	14676	2.81477	3.82258	3.62716	3.4215	3.03766	2.17915	2.88605	2.70095	1.26678	COX14	YML129C
chrIV	962933	963132	4.38214	4.30786	5.79	4.82667	3.03818	3.09636	5.30111	3.81189	1.26622	PAM1	YDR251W
chrXVI	703611	703760	2.70933	3.06	3.37833	3.04922	2.07873	2.32593	2.82	2.40822	1.26617	GRS2	YPR081C
chrVII	290704	290803	2.83333	3.66333	4.07333	3.52333	2.632	2.832	2.886	2.78333	1.26587	CDC20	YGL116W
chrXI	7534	7633	2.596	3.61	4.11714	3.44105	2.83143	1.67857	3.645	2.71833	1.26587	MCH2	YKL221W
chrXV	194425	194524	2.52063	3.26923	2.98385	2.92457	1.75875	1.89647	3.27692	2.31071	1.26565	DSC2	YOL073C
chrIV	367899	368148	6.62218	4.78462	4.81077	5.40586	4.89075	4.1308	3.79692	4.27282	1.26517	STP4	YDL048C
chrII	83344	83493	5.33222	6.4	4.59037	5.44086	4.37444	3.35333	5.17515	4.30098	1.26503	ILS1	YBL076C
chrVII	629620	629719	2.828	2.816	3.11444	2.91948	2.01615	2.41615	2.49143	2.30791	1.26499	ROM1	YGR070W
chrI	100277	100376	1.76364	2.57125	3.02286	2.45258	1.97455	1.70267	2.14077	1.93933	1.26466	MAK16	YAL025C
chrXIII	206010	206109	3.30129	3.34059	3.23571	3.29253	2.02727	2.99	2.79833	2.6052	1.26383	CGI121	YML036W
chrXII	1042817	1043058	4.60399	4.22521	4.19077	4.33999	4.21763	2.88194	3.20248	3.43402	1.26382	RIF2	YLR453C
chrXIII	811757	811906	3.69556	2.70889	4.67733	3.69393	3.1	2.61556	3.05333	2.92296	1.26376	ZDS1	YMR273C
chrXIV	165028	165127	3.18333	3.20125	2.29889	2.89449	2.346	1.96667	2.56	2.29089	1.26348	FOL1	YNL256W
chrX	328519	328618	3.84818	4.83243	4.87405	4.51822	3.20393	3.73889	3.78571	3.57618	1.26342	IKS1	YJL057C
chrIV	1460482	1460631	4.32944	2.4181	2.18259	2.97671	2.74	2.20267	2.12667	2.35644	1.26322	GMC1	YDR506C
chrVII	31527	31626	3.53875	3.365	3.481	3.46158	2.53571	2.61143	3.075	2.74071	1.26302	HFM1	YGL251C
chrIV	792310	792509	3.40412	2.36941	3.07735	2.95029	2.428	2.1175	2.46423	2.33658	1.26266	STB3	YDR169C
chrXVI	649805	649944	2.71617	3.28571	2.84568	2.94919	2.72474	1.94436	2.33817	2.33576	1.26262	TIF5	YPR041W
chrVII	731580	731779	5.77417	6.57333	6.55643	6.30131	4.73527	4.42026	5.81781	4.99111	1.26251	MEP1	YGR121C
chrXIII	395488	395637	4.86818	4.3363	5.57244	4.92564	4.04839	3.21595	4.44048	3.90161	1.26246	ARG7	YMR062C
chrXII	234993	235142	4.31	4.05333	4.36056	4.2413	3.62571	2.975	3.4781	3.3596	1.26244	STU2	YLR045C
chrXII	329931	330080	5.14133	4.76606	6.442	5.4498	4.99583	3.37583	4.58381	4.31849	1.26197	IOC2	YLR095C
chrX	582604	582853	3.88218	4.25345	5.35511	4.49692	3.85022	2.76185	4.0804	3.56416	1.26171	ACF4	YJR083C
chrX	622538	622837	3.44135	3.54615	3.99956	3.66236	2.74463	2.46339	3.50279	2.9036	1.26132	SOD1	YJR104C
chrII	241680	241779	3.05733	2.24143	2.61636	2.63838	1.95357	1.954	2.36917	2.09225	1.26103	RER2	YBR002C
chrIV	945352	945451	12.524	17.78	14.0375	14.7805	18.74	8.1725	8.2575	11.7233	1.26078	BUD26	YDR241W
chrVII	828455	828625	9.35018	10.8798	12.35	10.86	8.61614	7.62427	9.60697	8.61579	1.26047	GTR2	YGR163W
chrVII	800434	800633	7.54	7.925	9.16167	8.20889	6.25167	5.14333	8.1475	6.51417	1.26016	PTI1	YGR156W
chrVII	490952	491051	2.41909	3.23778	2.495	2.71729	2.11222	2.187	2.17	2.15641	1.2601	RPN14	YGL004C
chrXVI	800485	800634	2.85778	2.3	2.63067	2.59615	2.168	1.98889	2.02667	2.06119	1.25954	CTF4	YPR135W
chrII	652779	652998	3.76158	4.56033	4.67852	4.33348	3.55437	2.83805	3.92926	3.44056	1.25953	SDS24	YBR214W
chrXV	885965	886064	2.02444	2.90333	3.12222	2.68333	1.98857	2.29286	2.11	2.13048	1.2595	ISW2	YOR304W
chrVIII	390951	391100	3.69294	4.26287	4.21026	4.05536	3.30384	2.84795	3.50805	3.21995	1.25945	CRP1	YHR146W
chrII	97417	97566	2.96833	3.2981	3.65048	3.30563	2.83222	2.98	2.06222	2.62481	1.25938	SEF1	YBL066C
chrVI	87799	88148	4.19833	3.00132	3.03524	3.41163	2.74786	2.88659	2.49381	2.70942	1.25917	EPL1	YFL024C
chrXVI	469517	469616	3.50444	2.4875	3.78333	3.25843	2.61286	2.22286	2.93	2.58857	1.25877	VPS16	YPL045W
chrIII	72830	73029	4.121	4.46375	4.07875	4.22117	3.099	4.43125	2.53	3.35342	1.25877	FUS1	YCL027W
chrXVI	717355	717504	3.628	3.62815	2.50667	3.25427	2.81556	2.5819	2.3619	2.58646	1.2582	NVJ2	YPR091C
chrXV	625748	625847	4.461	4.82667	2.74133	4.00967	3.745	2.35	3.46714	3.18738	1.25798	SLP1	YOR154W
chrXIII	114390	114539	4.17143	4.588	4.116	4.29181	3.80222	2.63238	3.80111	3.4119	1.25789	WAR1	YML076C
chrXIII	429943	430042	2.85538	3.31	3.10275	3.08938	2.48393	1.86556	3.01932	2.45627	1.25775	ISF1	YMR081C
chrIV	852179	852278	3.20333	5.01429	5.535	4.58421	3.49167	3.92429	3.51857	3.64484	1.25772	CBS2	YDR197W
chrXVI	229540	229689	3.68667	3.98476	2.29933	3.32359	3.51333	1.79917	2.61714	2.64321	1.2574	MEX67	YPL169C
chrVII	731830	731979	2.87037	3.46716	2.65857	2.9987	2.42685	2.70564	2.02292	2.38513	1.25725	MEP1	YGR121C
chrXV	516084	516183	2.366	3.78	3.223	3.123	2.07727	3.0925	2.2825	2.48409	1.2572	RAS1	YOR101W
chrVII	129548	129647	3.50923	3.43833	4.31636	3.75464	2.031	3.229	3.7	2.98667	1.25713	MDS3	YGL197W
chrII	631719	631942	4.30848	5.34152	5.66741	5.1058	5.19395	2.87321	4.11786	4.06167	1.25707	COS111	YBR203W
chrVIII	285496	285695	4.60625	7.05167	6.22833	5.96208	4.5325	4.21625	5.48	4.74292	1.25705	MSR1	YHR091C
chrXI	221628	221777	3.93467	3.588	4.84917	4.12394	3.18476	2.70333	3.95429	3.28079	1.257	PRR1	YKL116C
chrII	212775	212874	2.25769	3.469	3.20455	2.97708	2.6775	1.89154	2.54167	2.37024	1.25603	SLA1	YBL007C
chrXV	159864	159963	3.17296	2.846	3.23905	3.086	2.28935	2.1375	2.94481	2.45722	1.25589	ADH1	YOL086C
chrV	389971	390156	6.9543	5.29892	7.21505	6.48943	4.72715	4.9328	5.84516	5.16837	1.2556	TMN3	YER113C
chrXIV	529120	529519	6.5025	6.043	4.9845	5.84333	5.9675	2.96542	5.0305	4.65447	1.25542	VAC7	YNL054W
chrII	443790	444089	3.43322	3.54493	3.77122	3.58313	2.81586	2.37596	3.37256	2.85479	1.25513	FES1	YBR101C
chrV	365884	365983	3.16132	3.04586	2.83032	3.0125	2.32972	2.20818	2.66294	2.40028	1.25506	SSA4	YER103W
chrXV	539961	540110	3.25667	4.192	3.072	3.50689	3.028	2.808	2.548	2.79467	1.25485	RPO31	YOR116C
chrII	451023	451172	2.75333	3.16593	3.97417	3.29781	2.64533	2.15692	3.08205	2.6281	1.25482	VID24	YBR105C
chrXV	199793	199942	2.3037	2.59818	2.99917	2.63368	2.26762	1.47	2.56	2.09921	1.25461	NUF2	YOL069W
chrX	516685	516784	3.30714	3.31182	3.77889	3.46595	2.99125	2.29111	3.00714	2.76317	1.25434	POL32	YJR043C
chrVII	344048	344247	3.34179	5.2675	3.75179	4.12036	3.61611	2.71364	3.52708	3.28561	1.25406	LIF1	YGL090W
chrXVI	791953	792102	2.91444	2.68222	2.47185	2.68951	2.09267	1.55933	2.78267	2.14489	1.25391	ANT1	YPR128C
chrV	454198	454297	3.37176	2.90903	2.48116	2.92065	2.11323	2.19939	2.6756	2.32941	1.25382	COX15	YER141W
chrXII	225646	225795	3.71778	4.35467	3.13778	3.73674	4.32667	2.16	2.45467	2.98044	1.25375	RIC1	YLR039C
chrX	635366	635465	4.268	4.58	8.1	5.64933	5.92333	4.765	2.8325	4.50694	1.25347	YMR1	YJR110W
chrIV	800772	800871	3.70375	2.53143	3.57714	3.27077	2.66667	2.54833	2.61571	2.61024	1.25306	SEC7	YDR170C
chrIV	37948	38097	2.43895	3.12044	3.92588	3.16176	2.40333	2.27389	2.89455	2.52392	1.25272	MFG1	YDL233W
chrXII	1034828	1034977	2.68923	2.92507	4.05072	3.22167	1.525	3.46727	2.72333	2.57187	1.25266	HMG2	YLR450W
chrXIV	581382	581731	4.60857	3.82649	4.4166	4.28389	3.86519	2.85143	3.54312	3.41991	1.25263	CRZ1	YNL027W
chrVII	899248	899347	2.99071	3.0275	2.76727	2.9285	3.00125	2.0525	1.96	2.33792	1.25261	PMT6	YGR199W
chrXV	388693	388757	5.75962	6.04615	4.7453	5.51702	3.86346	3.67033	5.68132	4.40504	1.25244	DFG16	YOR030W
chrXVI	774680	775029	5.02161	5.28816	5.44457	5.25145	4.93476	3.71878	3.92667	4.1934	1.25231	CLB5	YPR120C
chrII	128895	128994	3.22688	3.88	3.17462	3.42716	2.32118	2.58812	3.30214	2.73715	1.25209	EDE1	YBL047C
chrVIII	59824	60023	3.69563	4.47071	4.52143	4.22926	3.1525	2.88417	4.099	3.37856	1.25179	NPR3	YHL023C
chrIV	974957	975106	3.67111	4.58519	3.75259	4.00296	3.05455	2.38778	4.15133	3.19789	1.25175	YAP6	YDR259C
chrXV	232928	233027	2.738	2.74625	3.15941	2.88122	2.35818	1.97154	2.57583	2.30185	1.2517	SPE2	YOL052C
chrXIV	319988	320337	3.1	3.75738	4.22371	3.6937	2.67548	3.08452	3.09299	2.951	1.25168	SKO1	YNL167C
chrXV	246751	246835	4.49244	3.33333	3.34248	3.72275	2.56364	2.83422	3.53529	2.97772	1.2502	PSK2	YOL045W
chrIV	1382617	1382766	4.13429	3.52333	4.54133	4.06632	3.14889	3.185	3.42476	3.25288	1.25007	PFA5	YDR459C
chrXI	89219	89418	3.33283	2.89417	3.50696	3.24465	3.00788	1.9344	2.84523	2.59584	1.24994	FAT3	YKL187C
chrXIII	23940	24189	5.561	6.01326	7.00812	6.19413	4.8387	4.46472	5.56725	4.95689	1.2496	PHO84	YML123C
chrXVI	253097	253346	3.042	3.128	2.794	2.988	2.6416	2.45867	2.0744	2.39156	1.2494	AIM44	YPL158C
chrIV	694854	695003	6.21583	5.99524	6.14381	6.11829	5.2581	4.1	5.335	4.8977	1.24922	KIN1	YDR122W
chrX	229386	229535	3.61587	3.38246	3.48267	3.49367	3.03333	2.20533	3.15292	2.79719	1.24899	GSM1	YJL103C
chrIII	287804	288003	4.4095	3.788	3.62364	3.94038	3.46786	3.00833	2.98857	3.15492	1.24896	CDC50	YCR094W
chrXV	625498	625647	2.88733	3.26815	1.52756	2.56101	2.51467	1.8559	1.78143	2.05066	1.24887	SLP1	YOR154W
chrXI	83348	83497	4.55311	4.12997	4.48936	4.39081	3.21314	3.97914	3.35731	3.51653	1.24862	CNB1	YKL190W
chrXII	583984	584133	3.86667	4.49	4.4581	4.27159	3.46222	2.89704	3.90417	3.42114	1.24859	IFH1	YLR223C
chrXII	1015651	1015750	3.13286	3.31714	3.03222	3.16074	2.51571	2.655	2.42429	2.53167	1.24848	SEC39	YLR440C
chrIII	248053	248202	3.62593	3.65583	2.59556	3.29244	3.03583	2.22148	2.65417	2.63716	1.24848	ERS1	YCR075C
chrVII	60336	60485	2.99667	2.384	2.95333	2.778	3.00222	1.65429	2.0225	2.22634	1.24779	SEC15	YGL233W
chrIV	1024597	1024696	2.65167	3.034	3.03	2.90522	2.54909	2.446	1.99273	2.32927	1.24727	MRX10	YDR282C
chrIV	1346005	1346104	5.36	4.498	4.724	4.86067	3.754	3.864	4.074	3.89733	1.24718	SSN2	YDR443C
chrIV	115368	115467	4.28589	4.80415	4.88568	4.65857	3.56681	3.36574	4.27368	3.73541	1.24714	NUS1	YDL193W
chrXIII	796221	796420	5.93098	6.07098	6.01955	6.00717	4.79846	4.2569	5.395	4.81679	1.24713	CUE1	YMR264W
chrVII	62676	62775	3.24364	3.65905	2.87615	3.25961	2.805	2.97158	2.06464	2.61374	1.24711	TAN1	YGL232W
chrV	189482	189681	3.24917	3.87944	4.265	3.79787	2.61308	3.25792	3.26682	3.04594	1.24686	AFG3	YER017C
chrXI	336433	336582	2.11185	1.86389	2.58636	2.18737	1.53246	1.65362	2.07686	1.75432	1.24685	DEF1	YKL054C
chrIX	69738	69887	2.86833	3.32952	3.30286	3.1669	2.15467	2.70667	2.75867	2.54	1.24681	SLN1	YIL147C
chrXI	195339	195538	3.28656	3.28923	2.58667	3.05415	2.46056	2.26182	2.6265	2.44962	1.24678	SHE2	YKL130C
chrX	437056	437205	2.08842	2.19216	3.23467	2.50508	2.10711	1.70741	2.21538	2.00997	1.24633	AVT1	YJR001W
chrXVI	857876	857975	2.791	3.096	1.65182	2.51294	2.03091	2.165	1.85364	2.01652	1.24618	KRE6	YPR159W
chrIV	1348455	1348754	6.116	5.44133	4.89333	5.48356	5.03133	3.77333	4.39733	4.40067	1.24607	SSN2	YDR443C
chrXIV	56498	56597	3.09344	3.8108	4.358	3.75408	2.547	3.51444	2.9785	3.01331	1.24583	MCK1	YNL307C
chrXV	321289	321388	17.396	17.364	20.602	18.454	12.972	11.0833	20.3875	14.8143	1.24569	SIN3	YOL004W
chrIV	105590	105689	2.87158	3.05833	2.07737	2.66909	2.16353	1.96316	2.30154	2.14274	1.24564	ASF2	YDL197C
chrVII	408501	408650	2.79667	2.602	2.94148	2.78005	2.8763	1.60889	2.21067	2.23195	1.24557	TIF4632	YGL049C
chrX	417507	417906	3.48464	5.4425	4.203	4.37671	2.658	3.71563	4.16875	3.51412	1.24546	NOP9	YJL010C
chrI	64091	64190	2.78143	3.01333	1.95857	2.58444	1.77833	1.725	2.722	2.07511	1.24545	CDC24	YAL041W
chrXVI	593481	593630	1.98256	2.91111	1.87467	2.25611	1.61758	1.76111	2.05611	1.8116	1.24537	DSS4	YPR017C
chrXIII	896863	897012	3.15533	3.16672	3.32726	3.21644	2.55988	2.33667	2.85184	2.5828	1.24533	GLC8	YMR311C
chrXIV	277828	278027	4.3475	4.0165	4.44409	4.26936	3.14455	3.36769	3.77464	3.42896	1.24509	CHS1	YNL192W
chrIX	56028	56418	3.60806	5.84655	4.21666	4.55709	3.63139	3.92487	3.42455	3.66027	1.24501	RRD1	YIL153W
chrVIII	481614	481913	6.92583	4.91	6.43429	6.09004	6.27583	3.93556	4.46567	4.89235	1.24481	IKI1	YHR187W
chrXIII	395038	395437	3.81432	3.47125	4.1695	3.81836	3.47981	2.67089	3.05339	3.06803	1.24456	ARG7	YMR062C
chrVIII	142189	142388	5.88955	5.3495	5.3	5.51302	4.84577	3.82269	4.62154	4.43	1.24447	DED81	YHR019C
chrII	294357	294506	2.90143	3.84	4.14933	3.63025	2.72593	2.94667	3.08167	2.91809	1.24405	YPK3	YBR028C
chrXIV	349757	349856	2.532	2.835	4.08222	3.14974	2.87222	2.234	2.49	2.53207	1.24394	ALF1	YNL148C
chrXVI	738420	738719	4.19433	5.08292	5.635	4.97075	3.80556	3.22476	4.95778	3.99603	1.24392	COG4	YPR105C
chrIV	1132252	1132351	2.84571	3.50833	3.73	3.36135	2.79143	2.93667	2.38	2.7027	1.2437	IRC3	YDR332W
chrXV	732951	733050	6.36	6.292	6.112	6.25467	4.63833	4.95667	5.49286	5.02929	1.24365	RET1	YOR207C
chrXIII	69777	69876	2.63214	2.49519	3.0224	2.71658	2.64158	2.06	1.85227	2.18462	1.2435	CUE4	YML101C
chrXV	940951	941050	2.98286	3.27429	3.25833	3.17183	2.59	2.126	2.9375	2.55117	1.24328	MIP1	YOR330C
chrXV	527483	527582	6.875	7.77667	6.68	7.11056	5.1	6.59333	5.465	5.71944	1.24322	INP53	YOR109W
chrV	237024	237123	3.6825	2.95083	2.46	3.03111	2.45667	1.8375	3.02167	2.43861	1.24297	SAH1	YER043C
chrII	567917	568016	3.33143	3.0525	3.9113	3.43174	2.896	2.39	2.99762	2.76121	1.24284	ARL1	YBR164C
chrXI	599504	599653	3.01417	3.73048	2.96303	3.23589	2.32067	2.61238	2.87889	2.60398	1.24267	MRPL20	YKR085C
chrV	513008	513107	2.74091	2.425	3.32	2.82864	2.38556	1.86875	2.57667	2.27699	1.24227	DNF1	YER166W
chrXII	987459	987658	4.17063	4.79333	3.71714	4.22703	3.55833	3.48	3.17	3.40278	1.24223	TDA5	YLR426W
chrXI	598499	598598	2.95316	2.73444	3.0019	2.8965	2.46818	2.05615	2.47273	2.33235	1.24188	HBS1	YKR084C
chrIV	426823	426963	3.27348	4.22801	3.87204	3.79118	3.526	2.54642	3.08607	3.05283	1.24186	TSC13	YDL015C
chrIV	589687	589886	3.65333	3.698	5.02	4.12378	3.65125	2.656	3.655	3.32075	1.24182	IPT1	YDR072C
chrVIII	217034	217183	30.14	16.5333	30.98	25.8844	23.4	22.3	16.8467	20.8489	1.24153	RSC30	YHR056C
chrXV	484206	484305	3.01636	2.74682	3.37409	3.04576	2.0376	2.53087	2.79174	2.4534	1.24144	TCB1	YOR086C
chrIV	1368883	1369032	2.74157	2.54875	3.27524	2.85519	2.18157	1.90481	2.81444	2.30028	1.24124	NHX1	YDR456W
chrXII	381140	381239	2.57875	2.21778	3.16143	2.65265	1.76143	2.89125	1.75875	2.13714	1.24121	MSL5	YLR116W
chrV	81108	81195	3.96104	4.93013	3.08636	3.99251	3.22348	3.17657	3.25	3.21669	1.24119	UTR4	YEL038W
chrXII	840862	840961	3.90803	3.74687	3.825	3.82663	3.29486	2.66643	3.28919	3.08349	1.241	ATG33	YLR356W
chrXVI	868597	868946	4.0396	4.29524	3.57936	3.9714	3.45233	2.65245	3.49624	3.20034	1.24093	TIF3	YPR163C
chrXII	523364	523390	2.58102	2.36772	5	3.31625	3.68616	2.41252	1.91852	2.6724	1.24093	RPL37A	YLR185W
chrV	226991	227140	4.3	2.60148	3.92667	3.60938	3.672	2.73111	2.32286	2.90866	1.24091	KRE29	YER038C
chrXIII	537963	538162	3.1069	3.21222	3.66233	3.32715	2.62021	2.5637	2.85976	2.68122	1.24091	ERG29	YMR134W
chrIII	65848	66097	2.76533	4.132	3.2215	3.37294	2.98107	2.67631	2.49725	2.71821	1.24087	HIS4	YCL030C
chrXV	765226	765325	3.62533	2.91	2.73154	3.08896	2.49071	1.91	3.06909	2.48993	1.24058	HER1	YOR227W
chrXIV	400285	400484	5.92231	6.86381	6.83685	6.54099	5.26829	4.3159	6.23394	5.27271	1.24054	TOM70	YNL121C
chrV	48726	48825	6.59625	5.49143	4.02778	5.37182	4.52857	3.10857	5.35429	4.33048	1.24047	POL5	YEL055C
chrVII	1018244	1018393	2.65333	3.10148	2.44148	2.7321	2.40417	2.0563	2.1475	2.20265	1.24037	SAY1	YGR263C
chrXV	839518	839867	4.415	3.88612	4.22536	4.17549	3.84122	3.03571	3.22429	3.36707	1.2401	RIM20	YOR275C
chrIV	1094114	1094313	3.87846	2.8625	3.15533	3.29876	2.667	2.275	3.039	2.66033	1.23998	OMS1	YDR316W
chrXIV	220577	220726	3.36308	3.21307	3.5546	3.37692	2.94533	2.25444	2.97043	2.7234	1.23996	JJJ1	YNL227C
chrXII	104348	104447	3.88556	4.255	3.87667	4.00574	3.776	2.86111	3.05571	3.23094	1.23981	SPA2	YLL021W
chrXVI	803860	804009	3.29867	3.21111	3.04933	3.18637	3.108	1.96222	2.64	2.57007	1.2398	RRP9	YPR137W
chrXII	618273	618472	2.65958	3.27591	4.0285	3.32133	2.73	2.6	2.70688	2.67896	1.23978	VPS34	YLR240W
chrXIII	215219	215468	5.36182	5.498	4.58367	5.14783	3.913	4.66171	3.88356	4.15276	1.23962	NDC1	YML031W
chrXV	104823	105072	2.84576	2.60713	2.6415	2.69813	2.1352	2.0192	2.37538	2.17659	1.23961	SKM1	YOL113W
chrXII	639031	639230	6.15176	7.1775	6.7625	6.69725	5.905	4.62225	5.68109	5.40278	1.23959	YEF3	YLR249W
chrII	118940	119089	9.82074	7.52485	8.39852	8.58137	6.626	6.46667	7.6775	6.92339	1.23948	TOD6	YBL054W
chrXIV	162805	163004	2.6125	2.5075	3.086	2.73533	2.402	2.1	2.119	2.207	1.23939	SIP3	YNL257C
chrX	635516	635750	3.34638	3.64362	5.00567	3.99856	4.07801	2.55957	3.04149	3.22636	1.23934	YMR1	YJR110W
chrXV	51089	51288	3.98	3.85875	4.2	4.01292	3.38917	2.97833	3.34714	3.23821	1.23924	CTR9	YOL145C
chrII	740442	740591	3.65128	2.08133	2.65911	2.79724	2.57111	2.24	1.96125	2.25745	1.23911	REI1	YBR267W
chrXIV	287835	288034	3.575	3.86917	4.4075	3.95056	3.311	2.83583	3.418	3.18828	1.23909	SWT21	YNL187W
chrIV	17821	18020	5.557	2.17563	2.93429	3.55564	2.67929	2.69667	3.23375	2.8699	1.23894	AAD4	YDL243C
chrXII	404539	404638	4.095	2.964	3.545	3.53467	2.862	2.948	2.75	2.85333	1.23879	ACE2	YLR131C
chrXIII	546297	546446	3.74949	3.67319	3.32381	3.58216	2.99018	2.81126	2.87722	2.89289	1.23827	RIM11	YMR139W
chrXIII	690384	690613	5.79493	5.47913	6.52246	5.93217	3.87194	6.62283	3.87826	4.79101	1.23819	DML1	YMR211W
chrIV	742191	742340	3.17933	3.48667	4.25926	3.64175	2.75879	2.86933	3.19917	2.94243	1.23767	SAN1	YDR143C
chrIV	1314779	1314915	2.06752	3.02398	3.0219	2.70447	2.7195	1.92062	1.91606	2.18539	1.23752	ARO80	YDR421W
chrXIII	842039	842238	4.582	3.75111	4.49188	4.275	4.1008	2.9787	3.28522	3.45491	1.23737	MRPL33	YMR286W
chrXII	133116	133215	2.44	3.09	1.52	2.35	1.66333	1.84455	2.19	1.89929	1.2373	DRS1	YLL008W
chrVI	21752	21951	3.587	3.54625	3.34	3.49108	3.226	2.456	2.784	2.822	1.2371	AQY3	YFL054C
chrVII	797149	797598	5.31641	5.31317	4.64274	5.09077	4.28016	3.60515	4.46057	4.11529	1.23704	GTO1	YGR154C
chrXV	852747	852896	3.29095	2.40722	3.24	2.97939	2.32121	2.29394	2.61091	2.40869	1.23694	MPD1	YOR288C
chrXIII	399308	399407	5.42125	4.164	3.92429	4.50318	4.09818	3.33143	3.49222	3.64061	1.23693	AEP1	YMR064W
chrXII	813402	813551	2.76667	2.08286	2.85524	2.56825	2.25333	1.81583	2.16	2.07639	1.23688	FKS1	YLR342W
chrVII	546692	546841	2.28095	1.50095	3.51222	2.43138	1.95917	1.7775	2.1625	1.96639	1.23647	IMO32	YGR031W
chrX	315508	315577	3.03297	2.35619	2.47222	2.62046	1.86286	2.02449	2.47143	2.11959	1.2363	DLS1	YJL065C
chrIII	33650	34059	5.69837	4.37683	5.38862	5.15461	4.50557	3.96899	4.03484	4.1698	1.23618	SPB1	YCL054W
chrXII	865708	865857	3.33143	3.65	2.53048	3.17063	2.69714	2.25429	2.74333	2.56492	1.23615	ROM2	YLR371W
chrXII	646666	646815	5.30889	4.82533	4.81333	4.98252	3.43333	3.58056	5.07818	4.03069	1.23615	HAP1	YLR256W
chrIII	187971	188270	4.90083	4.17905	4.16958	4.41649	3.48125	3.80048	3.43714	3.57296	1.23609	SNT1	YCR033W
chrX	346701	346800	4.666	4.44846	2.47059	3.86168	3.805	2.67714	2.89091	3.12435	1.236	CHM7	YJL049W
chrVII	514247	514396	2.834	2.07091	3.39474	2.76655	2.575	1.68278	2.45744	2.2384	1.23595	MCY1	YGR012W
chrII	319957	320056	4.53	3.70625	3.59429	3.94351	3.26833	3.18333	3.122	3.19122	1.23574	FAT1	YBR041W
chrXIII	127429	127528	9.49929	10.5008	11.6331	10.5444	9.77182	7.2975	8.5325	8.53394	1.23558	TCB3	YML072C
chrXIII	899106	899205	3.0212	2.28885	2.1144	2.47482	2.62158	1.38731	2.00056	2.00315	1.23546	ELP6	YMR312W
chrVIII	511063	511162	3.47353	3.00222	2.74278	3.07284	2.69765	2.48706	2.27706	2.48725	1.23544	SCH9	YHR205W
chrXV	524128	524277	3.62957	3.61917	3.51905	3.58926	3.09333	2.4559	3.16667	2.9053	1.23542	LEU9	YOR108W
chrVII	995709	995858	3.53048	3.48278	2.86359	3.29228	2.05286	3.09952	2.84278	2.66505	1.23535	NOP19	YGR251W
chrIV	1129197	1129396	3.01776	3.24906	3.49563	3.25415	2.84848	2.3185	2.736	2.63433	1.23529	UBX5	YDR330W
chrXV	502920	503069	2.59852	3.23104	2.44491	2.75816	2.04075	1.86691	2.79121	2.23296	1.2352	ARF3	YOR094W
chrVIII	68608	68707	2.833	3.02111	2.7525	2.86887	2.40875	2.02667	2.5375	2.32431	1.23429	APM2	YHL019C
chrXIII	883498	883597	2.87619	2.91	3.07522	2.9538	2.115	2.3975	2.67	2.39417	1.23375	FKS3	YMR306W
chrII	548433	548532	1.8963	3.43353	2.08714	2.47232	1.90474	2.00474	2.10381	2.00443	1.23343	RPB5	YBR154C
chrIV	688471	688620	4.78533	3.436	4.85167	4.35767	3.95556	2.6819	3.96222	3.53323	1.23334	VBA4	YDR119W
chrXII	201277	201357	3.44986	3.64162	3.16993	3.42047	3.02293	2.15629	3.14383	2.77435	1.23289	ADE16	YLR028C
chrXI	119427	119676	5.81855	4.22187	4.06507	4.70183	3.48825	4.03475	3.9184	3.8138	1.23285	ZRT3	YKL175W
chrXII	836100	836270	3.43275	3.40863	2.13684	2.99274	2.89474	1.90107	2.48733	2.42771	1.23274	BUD8	YLR353W
chrXI	594826	595125	2.88933	3.38083	3.305	3.19172	3.045	2.07867	2.644	2.58922	1.2327	NUP133	YKR082W
chrIX	145893	146042	3.54933	4.81667	3.156	3.84067	2.77111	3.704	2.872	3.1157	1.23268	NUP159	YIL115C
chrII	459745	459944	6.18722	6.195	5.46214	5.94812	4.92111	3.665	5.89	4.82537	1.23268	ALG1	YBR110W
chrXVI	543718	543882	3.69091	3.8632	3.51364	3.68925	2.42121	2.53697	4.02061	2.99293	1.23266	TFC8	YPL007C
chrXII	940925	941023	2.36667	2.83586	3.25926	2.82059	2.89226	1.88154	2.09091	2.28824	1.23265	VIP1	YLR410W
chrIII	68963	69212	3.274	3.57429	2.76114	3.20314	2.67911	2.2396	2.87822	2.59898	1.23246	BIK1	YCL029C
chrXIII	783921	784020	2.39933	3.23154	2.80083	2.81057	1.6775	2.60462	2.56063	2.28091	1.23221	ROY1	YMR258C
chrII	214275	214374	2.86154	2.971	3.05818	2.96357	2.5325	2.03385	2.64917	2.40517	1.23217	SLA1	YBL007C
chrXI	436781	436880	5.80143	4.51125	4.98143	5.09804	3.95429	3.26571	5.19333	4.13778	1.23207	AUR1	YKL004W
chrX	149118	149267	3.412	4.20167	3.9603	3.85799	3.20333	2.51253	3.67841	3.13143	1.23202	YAK1	YJL141C
chrXII	287528	287727	5.68972	7.27179	7.85667	6.93939	5.70731	5.2525	5.93818	5.63266	1.23199	SIC1	YLR079W
chrXIV	513406	513655	6.61224	6.34988	6.38024	6.44745	5.30725	4.716	5.67733	5.23353	1.23195	ARP5	YNL059C
chrXIII	342753	342852	3.70654	2.96964	3.083	3.25306	2.66952	2.7675	2.48581	2.64094	1.23178	MIH1	YMR036C
chrXII	104198	104297	2.51	1.61625	3.59833	2.57486	1.96	1.92778	2.38429	2.09069	1.23159	SPA2	YLL021W
chrXVI	121064	121186	3.11507	3.25055	3.66938	3.345	2.83972	3.16938	2.13984	2.71631	1.23145	ALG5	YPL227C
chrVII	448842	448941	4.535	3.11562	3.30733	3.65265	2.73071	2.19	3.979	2.96657	1.23127	PGD1	YGL025C
chrXI	642141	642240	3.9125	2.69375	3.36375	3.32333	2.60375	2.41	3.08429	2.69935	1.23116	SIR1	YKR101W
chrVIII	446914	447013	3.78559	3.54939	3.00424	3.44641	3.43091	2.28	2.68792	2.79961	1.23103	ATG7	YHR171W
chrIV	820784	820883	3.7	5.268	3.785	4.251	3.1675	3.51333	3.68	3.45361	1.23089	NVJ3	YDR179W-A
chrXIII	694037	694436	6.71821	6.74042	4.5125	5.99038	4.93687	4.38312	5.28143	4.86714	1.23078	CEF1	YMR213W
chrII	752175	752274	12.4433	12.9267	12.1933	12.5211	10.105	9.995	10.42	10.1733	1.23078	RIF1	YBR275C
chrXI	521048	521197	2.65208	3.67381	3.48564	3.27051	2.82044	2.27042	2.88143	2.65743	1.2307	SHB17	YKR043C
chrXI	25986	26085	5.46	4.17667	4.85714	4.83127	3.77857	3.76333	4.236	3.92597	1.23059	URA1	YKL216W
chrII	710636	710785	3.38444	3.22	2.76	3.12148	3.0925	1.97067	2.54667	2.53661	1.23057	ISW1	YBR245C
chrXV	732451	732550	3.214	3.33	3.372	3.30533	2.24	2.99167	2.82714	2.68627	1.23045	RET1	YOR207C
chrVII	1013844	1014093	4.536	3.9472	3.83233	4.10518	3.54	2.64185	3.82767	3.3365	1.23038	TNA1	YGR260W
chrIII	154563	154712	7.36281	7.05	5.18187	6.53156	4.98185	5.88	5.06745	5.30977	1.2301	PET18	YCR020C
chrIV	474387	474786	4.6235	4.14375	5.75571	4.84099	4.17958	4.39143	3.23563	3.93555	1.23007	RAD61	YDR014W
chrXIII	120944	121143	6.4832	6.3819	8.17456	7.01322	5.40343	5.03463	6.66692	5.70166	1.23003	FPR3	YML074C
chrIV	1335872	1336121	3.51133	2.881	3.96764	3.45332	3.07636	2.38467	2.9616	2.80754	1.23002	PPZ2	YDR436W
chrX	229936	230235	3.54873	2.98877	3.4545	3.33067	2.97815	2.175	2.97062	2.70792	1.22997	GSM1	YJL103C
chrX	368230	368379	3.67259	3.31939	3.76933	3.58711	2.99	2.55583	3.20381	2.91655	1.22992	NSP1	YJL041W
chrIV	1301817	1301966	2.42083	2.93405	2.93986	2.76491	2.50838	1.86921	2.36733	2.2483	1.22978	RPL12B	YDR418W
chrIII	54935	55084	3.32381	2.63619	4.505	3.48833	2.76561	2.7814	2.96333	2.83678	1.22968	ATG22	YCL038C
chrXII	940125	940224	4.002	4.585	4.63333	4.40678	3.33778	3.22364	4.19	3.5838	1.22964	VIP1	YLR410W
chrXII	916390	916589	3.47167	3.356	4.547	3.79156	3.1275	2.51125	3.6125	3.08375	1.22953	SKI2	YLR398C
chrIV	807606	807705	2.67539	2.86043	3.38387	2.97323	2.45751	1.94908	2.84846	2.41835	1.22945	HSP42	YDR171W
chrX	408109	408208	4.82	3.94892	3.6225	4.13047	3.1337	3.19577	3.75	3.35982	1.22937	CCT3	YJL014W
chrVIII	188525	188624	2.32615	2.406	3.34583	2.69266	1.67778	2.50667	2.38714	2.19053	1.22923	BCD1	YHR040W
chrIV	753481	753580	3.98682	4.11529	4.33216	4.14475	3.38536	2.71208	4.01895	3.37213	1.22912	KGD2	YDR148C
chrXII	813052	813151	4.07714	2.94286	2.78857	3.26952	3.58667	1.58625	2.8075	2.66014	1.22908	FKS1	YLR342W
chrVII	388394	388493	7.893	7.9775	9.039	8.30317	6.5112	6.44654	7.31409	6.75728	1.22877	PYC1	YGL062W
chrXVI	917102	917301	7.38083	11.469	8.773	9.20761	7.868	4.6625	9.9575	7.496	1.22834	RPC82	YPR190C
chrIV	1475060	1475209	2.59299	2.52533	2.99626	2.70486	2.03852	2.15	2.41892	2.20248	1.2281	EMI2	YDR516C
chrVIII	23336	23604	3.21468	3.75046	3.63728	3.53414	3.04368	2.89839	2.69145	2.87784	1.22805	EFM1	YHL039W
chrXII	578710	578859	2.85356	3.68159	3.0288	3.18798	2.80556	2.47651	2.50633	2.59613	1.22797	RSA3	YLR221C
chrXVI	563977	564126	2.45967	2.02522	2.67895	2.38794	1.95762	1.74578	2.13095	1.94478	1.22787	AIM45	YPR004C
chrIV	552511	552610	3.39273	2.75	2.51455	2.88576	2.20875	2.23667	2.60625	2.35056	1.22769	HEM12	YDR047W
chrVII	498726	498875	1.95795	2.64606	2.95111	2.51837	2.234	1.49333	2.42667	2.05133	1.22768	SWC4	YGR002C
chrXV	905561	905860	7.08	4.06167	5.142	5.42789	5.04833	2.944	5.27222	4.42152	1.22761	SFG1	YOR315W
chrXIII	466522	466671	3.78104	3.612	3.7763	3.72311	3.4303	2.75528	2.91362	3.03307	1.22751	MUB1	YMR100W
chrXV	913209	913408	2.47196	2.39268	3.3185	2.72771	2.42067	2.18812	2.05805	2.22228	1.22744	HSH49	YOR319W
chrVII	877597	877696	3.1775	2.38867	2.21	2.59206	1.97567	1.70595	2.6544	2.112	1.2273	CRH1	YGR189C
chrIV	1491575	1491724	3.01059	2.78208	2.81296	2.86854	2.23375	1.92596	2.85333	2.33768	1.22709	RBA50	YDR527W
chrXVI	187057	187156	4.39667	4.14115	4.23083	4.25622	3.49679	2.66857	4.24125	3.46887	1.22698	NAB3	YPL190C
chrXIII	61331	61530	6.61929	5.22	4.80929	5.54952	5.17786	2.73438	5.65714	4.52312	1.22692	MDM1	YML104C
chrI	158155	158254	4.86345	4.48778	3.84655	4.39926	4.17667	3.08647	3.49471	3.58595	1.22681	RFA1	YAR007C
chrXIV	481893	482042	4.26756	4.27286	3.61231	4.05091	3.49111	3.38333	3.03436	3.30293	1.22646	APJ1	YNL077W
chrII	560134	560283	3.68273	3.66049	3.4905	3.61124	3.3007	2.45692	3.0781	2.94524	1.22613	CDC28	YBR160W
chrVII	450132	450381	2.83154	3.358	3.14509	3.11154	2.84657	2.0384	2.72855	2.53784	1.22606	PIB2	YGL023C
chrV	459832	459931	5.666	6.13111	7.46875	6.42195	6.45889	4.28692	4.97	5.2386	1.22589	UBP5	YER144C
chrVIII	130132	130331	3.32902	2.6114	4.01868	3.3197	2.74903	2.28274	3.09234	2.70804	1.22587	VPS29	YHR012W
chrIV	1511703	1511815	4.3622	3.89507	3.41403	3.89043	3.3218	2.91003	3.29115	3.17433	1.22559	PAD1	YDR538W
chrIX	261546	261695	3.29917	3.05714	3.58286	3.31306	2.36556	3.09733	2.64952	2.70414	1.22518	NEO1	YIL048W
chrXVI	298004	298153	3.17194	3.36117	3.61213	3.38174	2.62975	2.74598	2.90538	2.76037	1.2251	ISU1	YPL135W
chrX	285724	285973	7.73533	8.98467	7.17429	7.96476	7.817	4.58	7.11	6.50233	1.22491	SCP160	YJL080C
chrX	406928	407127	2.74047	2.96295	4.01711	3.24018	2.8538	2.14625	2.93697	2.64567	1.22471	TPH3	YJL016W
chrXV	729413	729662	6.0232	5.692	7.131	6.28207	4.796	3.5392	7.054	5.12973	1.22464	NOC2	YOR206W
chrXII	776411	776910	5.143	6.678	5.75455	5.85852	4.43836	4.986	4.92818	4.78418	1.22456	SFH1	YLR321C
chrXV	400936	401035	3.06457	2.85766	2.79517	2.9058	2.43386	2.32302	2.36251	2.37313	1.22446	PEP12	YOR036W
chrXV	195921	196070	2.11238	3.29333	3.945	3.1169	2.85667	2.1825	2.59867	2.54594	1.22426	THP1	YOL072W
chrXIV	277328	277477	3.99444	3.53	4.11576	3.88007	2.90182	3.13744	3.47048	3.16991	1.22403	CHS1	YNL192W
chrV	244250	244399	2.8303	2.486	2.61455	2.64362	2.22909	1.82256	2.43067	2.16077	1.22346	SAP1	YER047C
chrV	236724	236823	3.8075	2.85	2.51385	3.05712	2.775	1.76625	2.955	2.49875	1.22346	SAH1	YER043C
chrXI	259242	259341	3.69133	3.4083	2.99175	3.36379	2.71856	2.24145	3.28884	2.74962	1.22337	CWP2	YKL096W-A
chrXIV	429452	429601	12.9547	15.5781	15.8381	14.7903	13.0121	10.1189	13.1387	12.0899	1.22336	MET4	YNL103W
chrXV	189225	189374	6.87333	7.60133	8.87333	7.78267	5.98444	5.30889	7.79333	6.36222	1.22326	MDM20	YOL076W
chrX	208535	208634	4.56897	4.95687	6.17815	5.23467	4.32125	3.8276	4.68905	4.2793	1.22325	CCT7	YJL111W
chrIV	523622	523721	2.14	2.19333	3.03556	2.4563	2.182	1.89583	1.947	2.00828	1.22309	EHD3	YDR036C
chrXIII	578831	578930	4.05167	3.07714	2.87333	3.33405	3.17	2.6	2.408	2.726	1.22305	DNF3	YMR162C
chrIV	1105854	1105907	4.89024	3.83745	4.53567	4.42112	3.19949	3.93981	3.70635	3.61522	1.22292	YFT2	YDR319C
chrXVI	663315	663414	3.01571	2.68583	1.97167	2.55774	1.59364	2.31667	2.365	2.09177	1.22276	ATG11	YPR049C
chrIX	255816	255903	2.62827	2.61898	3.24396	2.8304	2.26591	2.07315	2.60527	2.31478	1.22275	GPP1	YIL053W
chrI	192144	192293	4.19593	3.88032	4.10783	4.06136	3.14467	3.533	3.28984	3.3225	1.22238	YAT1	YAR035W
chrXIV	333467	333866	2.173	2.64781	2.97594	2.59892	2.15021	2.07521	2.15318	2.1262	1.22233	CBK1	YNL161W
chrIII	153265	153414	3.41855	2.9503	2.43111	2.93332	2.21917	2.20889	2.77143	2.39983	1.2223	MAK32	YCR019W
chrIV	764218	764367	3.37067	3.4718	4.7592	3.86722	3.40741	3.24829	2.83594	3.16388	1.2223	CTH1	YDR151C
chrXIII	719547	719646	2.03	2.75875	3.64625	2.81167	2.276	2.328	2.298	2.30067	1.22211	MRE11	YMR224C
chrVIII	55352	55451	2.40154	3.161	2.49909	2.68721	2.23917	1.52769	2.83	2.19895	1.22204	SNF6	YHL025W
chrIV	456202	456301	3.01813	2.07882	2.21294	2.43663	2.29923	2.1	1.58333	1.99419	1.22187	RAD57	YDR004W
chrXI	264764	264863	3.55432	3.64986	3.38863	3.53094	2.92667	2.58447	3.15912	2.89009	1.22174	MBR1	YKL093W
chrIII	232644	232993	3.83857	4.0581	4.16619	4.02095	2.92629	3.30514	3.64429	3.2919	1.22147	RAD18	YCR066W
chrIV	1080987	1081136	3.2625	3.07867	4.22583	3.52233	2.92917	2.6725	3.04952	2.88373	1.22145	SUM1	YDR310C
chrXII	753120	753469	4.89582	4.30024	4.79325	4.6631	3.94286	3.32234	4.19143	3.81887	1.22107	CDC25	YLR310C
chrIV	709085	709184	2.87125	3.41667	2.562	2.94997	2.405	1.742	3.10222	2.41641	1.22081	ARO1	YDR127W
chrXII	155118	155217	2.90556	3.185	2.51	2.86685	2.77429	1.98667	2.28429	2.34841	1.22076	NOC3	YLR002C
chrVII	38459	38558	2.47667	3.23857	2.278	2.66441	2.10625	2.63286	1.80875	2.18262	1.22074	RAI1	YGL246C
chrII	487061	487160	3.04063	3.03	3.01429	3.0283	2.26273	2.575	2.60455	2.48076	1.22072	PTC4	YBR125C
chrXI	450789	450888	3.032	2.16563	2.83471	2.67744	2.40273	1.675	2.50455	2.19409	1.2203	MRPL13	YKR006C
chrXII	554959	555258	3.50711	3.5055	3.2438	3.4188	3.13817	2.18885	3.07838	2.8018	1.22022	ENT2	YLR206W
chrIX	144022	144098	2.75139	2.56153	3.00458	2.7725	2.46635	2.33171	2.02041	2.27282	1.21985	HIS5	YIL116W
chrXIII	515907	516156	6.936	6.61486	7.95771	7.16952	6.80677	4.48738	6.341	5.87838	1.21964	EPO1	YMR124W
chrX	654779	654878	3.18667	2.75444	4.12437	3.35516	3.09958	2.01695	3.1364	2.75098	1.21963	ENT3	YJR125C
chrI	80019	80118	2.76971	3.10939	2.5973	2.82547	2.5952	1.98069	2.37435	2.31675	1.21958	MTW1	YAL034W-A
chrIII	196353	196502	4.6875	5.14	4.83143	4.88631	3.73867	3.57333	4.708	4.00667	1.21954	PHO87	YCR037C
chrXII	615216	615415	4.00917	3.08357	2.58	3.22425	2.183	3.16167	2.58687	2.64385	1.21953	FAR10	YLR238W
chrXV	76151	76300	5.50593	4.76083	5.22	5.16225	4.00867	3.072	5.61833	4.233	1.21953	ALR1	YOL130W
chrII	368535	368734	4.79583	2.9	3.2575	3.65111	3.67125	2.19187	3.11889	2.994	1.21947	ECM2	YBR065C
chrXIII	90017	90116	4.37611	3.61059	3.07842	3.68837	3.39	2.02182	3.66556	3.02579	1.21898	RPM2	YML091C
chrIV	84252	84351	4.15417	3.53889	4.42444	4.03917	2.923	3.132	3.88625	3.31375	1.21891	UGA4	YDL210W
chrVII	36604	36753	3.58706	2.79708	2.70456	3.02957	2.85667	2.31356	2.28691	2.48571	1.21879	PDE1	YGL248W
chrXII	335506	335605	3.41375	3.92	3.36706	3.56694	3.776	2.77333	2.23167	2.927	1.21863	KIN2	YLR096W
chrV	491451	491650	2.9547	2.4687	3.19784	2.87375	2.67769	2.02051	2.37644	2.35821	1.21861	BUR6	YER159C
chrX	188048	188197	6.70574	7.17574	7.4954	7.12563	5.97842	4.98503	6.57921	5.84755	1.21857	MTC1	YJL123C
chrXI	76422	76621	4.58044	4.9719	4.70708	4.75314	4.05723	3.9904	3.65607	3.90123	1.21837	MIA40	YKL195W
chrII	740642	740741	3.16769	2.448	2.91733	2.84434	1.98167	2.78467	2.23813	2.33482	1.21823	REI1	YBR267W
chrIV	1293506	1293605	3.0825	3.83286	3.19	3.36845	2.38429	2.8125	3.09857	2.76512	1.21819	DFM1	YDR411C
chrXIV	540756	540855	3.165	3.188	2.835	3.06267	2.136	2.304	3.1025	2.51417	1.21816	SLM2	YNL047C
chrXVI	752841	752940	3.1875	3.2525	4.19	3.54333	3.5275	2.214	2.985	2.90883	1.21813	PIS1	YPR113W
chrX	331640	331839	6.795	4.92667	4.135	5.28556	5.04625	3.918	4.05375	4.33933	1.21806	ZAP1	YJL056C
chrII	243088	243437	4.30571	4.46143	5.01857	4.59524	3.19714	3.56286	4.55905	3.77302	1.21792	COQ1	YBR003W
chrXIII	693637	693736	2.12143	3.13	1.83333	2.36159	2.35375	1.68625	1.77714	1.93905	1.21791	CEF1	YMR213W
chrIV	1213299	1213448	2.67128	4.02476	3.11212	3.26939	3.02333	2.68889	2.34333	2.68519	1.21757	KEI1	YDR367W
chrIV	1082537	1082736	3.28312	2.256	3.84375	3.12762	1.7975	2.40687	3.50214	2.56884	1.21752	SUM1	YDR310C
chrV	143778	143977	3.79036	4.55333	4.57192	4.3052	3.37192	3.49417	3.74458	3.53689	1.21723	MIT1	YEL007W
chrXII	341950	342099	3.35216	4.45429	3.61667	3.8077	2.81238	2.91911	3.65333	3.12828	1.21719	ERG27	YLR100W
chrII	715045	715144	2.98429	4.254	4.04667	3.76165	2.75889	3.2625	3.25	3.09046	1.21718	HIS7	YBR248C
chrIX	130565	130714	2.93852	2.94444	3.61	3.16432	2.30583	2.03394	3.46	2.59992	1.21708	POG1	YIL122W
chrVII	454145	454344	4.13429	4.09643	4.56893	4.26655	3.16036	2.80538	4.55111	3.50562	1.21706	STT3	YGL022W
chrIV	570995	571094	3.34625	3.29667	3.32333	3.32208	2.50167	2.10333	3.585	2.73	1.21688	MAK21	YDR060W
chrVIII	515472	515621	3.75965	3.33614	4.73778	3.94452	3.13667	3.037	3.55137	3.24168	1.21681	SET5	YHR207C
chrXIV	702496	702645	4.28407	3.11037	4.11474	3.83639	2.60381	2.45917	4.39556	3.15284	1.2168	MVD1	YNR043W
chrXV	889531	889630	3.07333	2.63923	2.64643	2.78633	2.38833	2.099	2.38273	2.29002	1.21673	RRG7	YOR305W
chrV	411534	411683	4.68606	4.3542	4.97576	4.67201	4.19074	3.21472	4.11429	3.83992	1.2167	RSP5	YER125W
chrXI	621550	621649	3.15316	2.95471	2.75722	2.95503	2.48455	2.32583	2.47583	2.42874	1.21669	MLP1	YKR095W
chrII	67427	67626	3.08955	3.3735	2.756	3.07302	2.84222	2.635	2.10437	2.5272	1.21598	CDC27	YBL084C
chrIV	696904	697003	3.735	4.4	4.42714	4.18738	4.09143	2.72125	3.51875	3.44381	1.21592	KIN1	YDR122W
chrIV	848525	848624	2.99353	4.69385	3.65615	3.78118	3.02857	2.70462	3.59636	3.10985	1.21587	REF2	YDR195W
chrXIII	243869	244018	3.22095	3.89939	3.07026	3.39687	4.06333	2.17733	2.14095	2.79387	1.21583	TRM9	YML014W
chrXVI	45591	45690	3.347	3.32889	2.901	3.1923	2.73571	2.58286	2.55857	2.62571	1.21578	KEL3	YPL263C
chrXV	125673	125926	28.1566	31.7721	35.4213	31.7833	27.2661	21.0687	30.0937	26.1429	1.21576	ITR2	YOL103W
chrI	75614	75813	3.477	2.28	2.078	2.61167	2.285	2.08167	2.08	2.14889	1.21536	RBG1	YAL036C
chrX	694575	695074	3.5648	3.6465	4.145	3.78543	3.392	2.7845	3.169	3.11517	1.21516	HIR3	YJR140C
chrXV	804628	804727	2.78	2.28625	3.59923	2.88849	1.94889	2.76	2.4224	2.3771	1.21514	NAT5	YOR253W
chrXIII	272127	272226	3.50436	2.87586	3.56655	3.31559	2.20352	2.27254	3.71318	2.72975	1.21461	MIX17	YMR002W
chrV	212761	212910	4.40722	3.57425	4.67478	4.21875	3.65949	3.8032	2.95827	3.47365	1.2145	SMB1	YER029C
chrXVI	611762	611861	3.07143	3.09333	2.51667	2.89381	2.91111	1.99444	2.24333	2.38296	1.21437	YME1	YPR024W
chrXIV	733554	733653	3.05909	2.75619	2.74	2.85176	2.28	2.57333	2.19222	2.34852	1.21428	BIO4	YNR057C
chrX	547659	547908	4.791	4.452	4.74133	4.66144	4.704	3.7624	3.05067	3.83902	1.21423	PTK2	YJR059W
chrXV	324147	324405	6.53764	7.21943	7.35425	7.03711	6.24668	4.52085	6.62114	5.79622	1.21409	IZH2	YOL002C
chrXV	689875	689974	3.51832	2.92932	2.92361	3.12375	3.25434	2.27773	2.18676	2.57294	1.21408	IES4	YOR189W
chrIX	193875	193974	2.92	2.82909	3.86667	3.20525	2.805	2.29214	2.82333	2.64016	1.21404	ICE2	YIL090W
chrXIII	812707	812956	4.62467	4.794	5.7232	5.04729	3.572	3.50733	5.3936	4.15764	1.21398	ZDS1	YMR273C
chrX	438006	438205	3.95237	3.68471	4.497	4.04469	3.494	2.54611	3.95577	3.33196	1.21391	AVT1	YJR001W
chrIX	399077	399176	3.03564	3.67066	3.25676	3.32102	3.12818	2.35655	2.723	2.73591	1.21386	SEC11	YIR022W
chrXIII	555010	555109	2.42094	3.426	2.85736	2.90143	2.49344	2.00766	2.67	2.39037	1.2138	NDE1	YMR145C
chrV	458182	458331	3.03333	2.44667	2.715	2.73167	2.35926	2.06103	2.33152	2.2506	1.21375	UBP5	YER144C
chrXVI	492801	492900	3.01077	3.01917	2.78	2.93665	3.14579	1.79769	2.31579	2.41976	1.21361	PHO85	YPL031C
chrIV	1311418	1311567	3.27524	4.41429	5.51333	4.40095	3.60444	2.956	4.32	3.62681	1.21345	HKR1	YDR420W
chrVII	934091	934240	3.23404	3.38524	2.32444	2.98124	2.68627	2.06118	2.62314	2.45686	1.21343	CRM1	YGR218W
chrXIII	407540	407631	3.01708	2.74049	3.36821	3.04193	2.89907	2.10054	2.52174	2.50712	1.21332	AVO2	YMR068W
chrV	96245	96344	3.622	4.6975	3.41333	3.91094	3.675	3.10286	2.895	3.22429	1.21296	ECM10	YEL030W
chrVIII	22936	23135	4.41813	3.94	3.97643	4.11152	3.4325	2.74333	3.99333	3.38972	1.21294	EFM1	YHL039W
chrXIII	557433	557582	2.1673	1.88	2.54035	2.19588	1.70476	1.45302	2.27368	1.81049	1.21287	TIF34	YMR146C
chrVII	672887	673036	3.26702	3.56476	2.86745	3.23308	3.02429	2.36667	2.60622	2.66572	1.21283	VAS1	YGR094W
chrVII	457560	457809	4.07489	3.3496	3.91726	3.78058	3.47	2.55086	3.33097	3.11728	1.21278	GET1	YGL020C
chrVII	783318	783617	3.55333	3.74444	4.26528	3.85435	3.03861	3.25424	3.24361	3.17882	1.21251	ENP2	YGR145W
chrXIV	471560	471659	2.335	3.32182	2.81583	2.82422	3.07286	1.905	2.01333	2.3304	1.2119	SAL1	YNL083W
chrVI	88399	88548	5.50222	3.41231	4.43944	4.45132	3.47944	2.94462	4.595	3.67302	1.2119	EPL1	YFL024C
chrXIV	164155	164254	2.87667	3.91833	2.788	3.19433	2.386	3.312	2.21	2.636	1.21181	SIP3	YNL257C
chrXV	394491	394590	3.36	4.14333	3.29636	3.5999	2.47167	2.56333	3.8775	2.97083	1.21175	EXO1	YOR033C
chrXVI	45191	45340	3.31667	2.73185	3.066	3.03817	3.04	2.64952	1.83238	2.5073	1.21173	KEL3	YPL263C
chrXV	338411	338510	2.45	3.35692	2.59687	2.80127	2.28235	1.8535	2.80083	2.31223	1.2115	TSR3	YOR006C
chrIII	44924	45123	2.83821	3.33591	3.33679	3.1703	2.66188	2.495	2.695	2.61729	1.21129	EMC1	YCL045C
chrXV	802963	803062	3.07793	3.0564	3.40138	3.17857	2.46897	2.8096	2.59409	2.62422	1.21124	TUM1	YOR251C
chrII	424016	424215	2.94619	2.80909	3.33619	3.03049	2.60367	2.01053	2.89321	2.50247	1.211	RFC5	YBR087W
chrXI	162052	162371	5.62646	5.95807	8.43437	6.67297	7.00625	4.33906	5.18571	5.51034	1.21099	SRP102	YKL154W
chrX	105765	105964	2.73053	2.72192	3.21639	2.88961	2.35846	2.28468	2.51561	2.38625	1.21094	ERG20	YJL167W
chrVII	635010	635209	3.3286	3.4316	3.36885	3.37635	2.69827	2.31519	3.35159	2.78835	1.21088	UPF3	YGR072W
chrII	541448	541697	5.778	7.72133	6.064	6.52111	5.56	4.9896	5.6072	5.3856	1.21084	TBS1	YBR150C
chrX	103152	103351	3.17	3.735	2.62083	3.17528	3.09833	1.96929	2.80167	2.6231	1.21051	SET2	YJL168C
chrIV	1457746	1457845	3.29519	3.34444	3.11423	3.25129	2.75333	2.192	3.113	2.68611	1.21041	PSP1	YDR505C
chrXIII	255704	255853	3.5751	3.56248	3.96091	3.6995	3.26985	2.82133	3.07807	3.05642	1.2104	YAP1	YML007W
chrIV	1020267	1020366	8.52857	7.65083	7.15467	7.77802	6.96444	5.61667	6.697	6.42604	1.21039	RNH202	YDR279W
chrXIV	43769	43868	3.206	2.95095	4.20974	3.45557	2.81357	3.035	2.71706	2.85521	1.21027	ATP11	YNL315C
chrXII	730063	730262	4.56583	4.87143	4.65792	4.69839	4.17742	3.41632	4.05355	3.88243	1.21017	EXG1	YLR300W
chrVIII	184167	184266	4.49273	4.156	4.44111	4.36328	3.51333	4.12125	3.182	3.60553	1.21016	RRF1	YHR038W
chrVII	604098	604447	10.2543	10.0733	7.78143	9.36968	10.5814	5.86952	6.7781	7.74302	1.21008	RSC1	YGR056W
chrXII	762219	762351	3.21353	4.5802	4.60652	4.13342	3.82857	3.25263	3.16842	3.41654	1.20982	SPH1	YLR313C
chrVII	832134	832233	2.31667	4.222	2.468	3.00222	3.218	1.66667	2.56	2.48156	1.20981	TRS65	YGR166W
chrX	457490	457589	3.60056	3.11667	4.032	3.58307	2.60933	3.02958	3.24696	2.96196	1.2097	MET3	YJR010W
chrXVI	471798	471997	5.93344	7.17769	6.525	6.54538	5.20977	4.4714	6.55139	5.41085	1.20968	NOP4	YPL043W
chrIX	25620	25869	4.88856	7.61827	7.03945	6.51543	4.93093	4.64735	6.58	5.3861	1.20968	CSS1	YIL169C
chrXIV	331973	332072	5.692	3.82875	3.24364	4.2548	4.05222	3.95111	2.55067	3.518	1.20944	RPL42A	YNL162W
chrXII	408578	408677	2.93364	3.754	3.21538	3.30101	2.495	2.69545	2.99875	2.72973	1.20928	CKI1	YLR133W
chrVII	499376	499575	3.72423	4.01364	4.34917	4.02901	2.6235	3.1825	4.19	3.332	1.20919	SWC4	YGR002C
chrVII	832857	832956	3.00925	2.94099	2.98201	2.97742	2.46885	2.25097	2.66761	2.46247	1.20912	CLC1	YGR167W
chrII	129095	129194	4.1125	4.4075	4.02	4.18	3.00353	2.66	4.70929	3.45761	1.20893	EDE1	YBL047C
chrVII	58833	58926	6.25106	5.92766	6.95154	6.37675	6.1412	4.44149	5.24202	5.2749	1.20889	ADE5,7	YGL234W
chrII	185604	185703	3.91083	2.92214	4.67	3.83433	3.34538	2.97643	3.19357	3.17179	1.20888	APN2	YBL019W
chrVII	506114	506413	3.64125	3.0037	4.47111	3.70535	2.96417	3.24792	2.98407	3.06539	1.20877	PRP18	YGR006W
chrXIII	598857	599106	2.89371	3.874	3.28733	3.35168	3.004	2.434	2.88057	2.77286	1.20875	CEP3	YMR168C
chrXVI	417809	417958	2.47879	3.02074	4.9619	3.48714	2.73481	2.37267	3.54833	2.88527	1.2086	YTA6	YPL074W
chrXI	240650	240849	10.1435	7.65636	9.1945	8.99812	8.1665	6.63909	7.53389	7.44649	1.20837	SEG2	YKL105C
chrXI	570668	570767	4.3075	3.36747	3.51591	3.73029	2.82543	2.77605	3.66216	3.08788	1.20804	BET3	YKR068C
chrXVI	918252	918401	2.94333	3.23333	2.5	2.89222	2.08	2.39222	2.71167	2.39463	1.2078	RPC82	YPR190C
chrXVI	756502	756601	4.045	3.37474	4.99222	4.13732	3.68	3.142	3.45556	3.42585	1.20768	RGC1	YPR115W
chrV	440379	440528	2.86471	2.70536	2.65733	2.74246	2.26787	2.09788	2.44699	2.27091	1.20765	GDI1	YER136W
chrXV	510432	510581	2.96778	3.20222	3.90889	3.35963	2.72667	2.60381	3.01619	2.78222	1.20753	NUP1	YOR098C
chrXVI	522715	523014	5.68625	7.72833	7.14389	6.85282	6.32917	3.905	6.79167	5.67528	1.20749	SWI1	YPL016W
chrIII	54532	54631	3.13097	2.62286	2.90083	2.88489	1.83267	1.78053	3.555	2.3894	1.20737	GID7	YCL039W
chrXII	176824	176923	3.18571	2.56938	2.11944	2.62484	2.03	2.21615	2.27615	2.1741	1.20732	PML1	YLR016C
chrXV	432327	432476	3.06941	2.49433	2.3251	2.62961	2.18235	2.12667	2.22745	2.17882	1.2069	SGT1	YOR057W
chrIV	332725	333024	5.87819	6.08623	6.21733	6.06058	4.95323	5.24713	4.8679	5.02275	1.20663	BDF2	YDL070W
chrXVI	134844	135093	8.17467	7.156	6.56667	7.29911	6.6072	5.43657	6.10541	6.04973	1.20652	FLC1	YPL221W
chrIV	950064	950263	4.81929	5.888	5.70429	5.47052	3.8025	4.49	5.31	4.53417	1.20651	PRP28	YDR243C
chrII	485162	485311	4.55	4.33467	3.46667	4.11711	3.02556	3.05867	4.15333	3.41252	1.20647	TFC1	YBR123C
chrV	245600	245749	3.31091	3.08933	3.16545	3.18857	2.15091	2.15179	3.626	2.6429	1.20646	SAP1	YER047C
chrXIII	328279	328604	6.90389	6.69666	5.6227	6.40775	6.58397	4.81902	4.5362	5.31306	1.20604	TAP42	YMR028W
chrXVI	729992	730191	2.85071	2.62068	3.14694	2.87278	2.287	2.00626	2.85324	2.38217	1.20595	MRPL51	YPR100W
chrXVI	730884	731033	2.996	3.55544	2.23833	2.92992	2.46872	2.33231	2.48861	2.42988	1.20579	SNT309	YPR101W
chrXII	274091	274190	2.889	3.14684	3.99316	3.343	3.12316	2.28217	2.91235	2.77256	1.20574	XYL2	YLR070C
chrXV	447803	447902	3.28467	3.41132	2.89846	3.19815	2.49781	2.56	2.90227	2.65336	1.20532	CYT1	YOR065W
chrXII	823770	824019	4.56829	4.53662	5.00171	4.70221	3.6272	4.13111	3.9464	3.90157	1.20521	KAP95	YLR347C
chrXIII	249820	250019	2.41	3.475	3.48583	3.12361	2.80583	2.1525	2.81714	2.59183	1.20518	SPT5	YML010W
chrXII	628614	629013	10.1972	11.2918	9.68844	10.3925	9.47188	7.91556	8.485	8.62414	1.20505	IRC20	YLR247C
chrXVI	431122	431421	5.3229	6.0714	6.82167	6.07199	5.19118	4.27152	5.65588	5.03952	1.20487	TIM50	YPL063W
chrXII	649616	649765	3.40167	3.69133	3.95933	3.68411	2.47091	2.76333	3.94	3.05808	1.20471	HAP1	YLR256W
chrIV	698954	699103	3.5175	3.09667	3.33333	3.31583	2.72148	2.832	2.70444	2.75264	1.2046	INO2	YDR123C
chrII	357546	357645	3.28333	3.4125	2.06625	2.92069	2.83111	2.22	2.22333	2.42481	1.2045	AKL1	YBR059C
chrIX	228236	228385	2.21161	2.27807	2.91711	2.46893	2.05847	1.92479	2.16648	2.04991	1.20441	HOP1	YIL072W
chrXI	569919	570290	6.34034	6.89542	8.39449	7.21009	5.9909	5.27021	6.70408	5.9884	1.20401	GPT2	YKR067W
chrXIII	509774	509873	3.648	3.11375	4.28944	3.68373	2.89875	2.7469	3.53455	3.06006	1.20381	RPL15B	YMR121C
chrIX	74651	74800	3.68242	3.05077	3.61128	3.44816	2.68	2.71933	3.19407	2.86447	1.20377	ATG32	YIL146C
chrXV	224383	224532	4.28205	4.79212	6.01333	5.02917	4.47222	3.53128	4.53576	4.17975	1.20322	THI20	YOL055C
chrXVI	119821	119920	4.0295	3.73059	3.94529	3.90179	3.21857	2.862	3.64812	3.2429	1.20318	CET1	YPL228W
chrXIV	176661	176860	4.25233	4.0825	3.74429	4.02637	3.35889	2.9445	3.73727	3.34689	1.20302	RAD50	YNL250W
chrII	209949	210098	2.57867	4.82333	5.404	4.26867	4.21333	2.95667	3.475	3.54833	1.20301	HIR1	YBL008W
chrVII	866315	866514	2.69808	3.02545	3.07625	2.93326	2.14929	2.7465	2.42	2.4386	1.20285	TYS1	YGR185C
chrXV	883993	884163	5.45856	6.3654	6.66405	6.16267	5.04379	4.08971	6.23736	5.12362	1.2028	CPA1	YOR303W
chrIV	328536	328735	5.68625	7.145	5.40667	6.07931	6.06	4.445	4.65833	5.05444	1.20276	AHK1	YDL073W
chrXIII	425290	425539	4.48686	4.79029	4.2235	4.50021	3.04533	4.52457	3.65657	3.74216	1.20257	SEC14	YMR079W
chrVII	971266	971365	2.80578	2.66528	3.38206	2.95104	2.03064	2.32792	3.00357	2.45404	1.20252	PFK1	YGR240C
chrII	396577	396776	4.856	3.99167	3.53286	4.12684	3.7475	3.71333	2.83625	3.43236	1.20233	RPG1	YBR079C
chrXIII	44011	44160	3.58267	3.37778	3.85167	3.60404	3.15667	3.20519	2.63167	2.99784	1.20221	DAT1	YML113W
chrX	148918	149067	2.79413	2.823	2.27424	2.63046	2.12818	1.92773	2.50921	2.18837	1.20202	YAK1	YJL141C
chrXIII	444446	444595	2.67481	3.1019	2.82095	2.86589	2.46611	2.23476	2.45289	2.38459	1.20184	VBA1	YMR088C
chrV	514858	514957	3.38091	2.924	3.48	3.26164	3.00222	2.5675	2.57222	2.71398	1.20179	DNF1	YER166W
chrXIII	498251	498450	3.89952	3.2222	3.16966	3.43046	2.46447	3.085	3.01406	2.85451	1.20177	MGR3	YMR115W
chrII	152821	152920	4.73667	3.912	2.565	3.73789	2.806	2.5625	3.96333	3.11061	1.20166	POL12	YBL035C
chrXIV	399035	399134	2.77635	3.80286	3.69239	3.42386	3.01486	2.52692	3.00758	2.84979	1.20145	TOM70	YNL121C
chrXIII	614839	615288	3.37333	3.21963	3.70635	3.4331	3.08089	2.55704	2.93481	2.85758	1.2014	ECM5	YMR176W
chrXI	337633	337782	9.77827	11.5361	13.0839	11.4661	8.79333	8.69913	11.1396	9.54402	1.20139	DEF1	YKL054C
chrV	476243	476342	7.61	6.72333	6.54667	6.96	7.345	6.245	3.79	5.79333	1.20138	BEM2	YER155C
chrVIII	487551	487650	2.99059	3.10167	3.3125	3.13492	2.60167	2.77353	2.45391	2.6097	1.20125	LNP1	YHR192W
chrXIII	84791	84990	2.9475	3.67	3.19	3.26917	2.365	3.40833	2.39125	2.72153	1.20122	UTP14	YML093W
chrXIII	491141	491240	3.22455	3.31261	3.1024	3.21319	2.82136	2.30311	2.90061	2.67503	1.20118	HFD1	YMR110C
chrXIII	398358	398457	5.70875	3.988	4.42714	4.70796	4.65273	3.95571	3.15	3.91948	1.20117	AEP1	YMR064W
chrIV	157019	157118	3.34231	2.85273	2.77556	2.9902	2.5575	2.53	2.38133	2.48961	1.20107	UGA3	YDL170W
chrIV	419505	419604	3.83538	3.64846	2.52143	3.33509	3.00077	2.51818	2.81182	2.77692	1.201	OSH2	YDL019C
chrII	716861	717010	6.2025	5.58413	6.1087	5.96511	4.89333	4.38119	5.62933	4.96795	1.20072	ARO4	YBR249C
chrXIV	325166	325315	4.08968	4.60086	4.42524	4.37193	3.68778	3.3032	3.93304	3.64134	1.20064	IBD2	YNL164C
chrX	428044	428293	3.2984	3.01689	2.7648	3.0267	3.24733	1.89886	2.41657	2.52092	1.20063	CYR1	YJL005W
chrXII	257887	258036	4.39935	5.2456	5.62267	5.08921	4.32829	3.74095	4.64722	4.23882	1.20062	SHM2	YLR058C
chrV	420317	420416	2.95571	3.56333	3.36667	3.29524	3.244	2.085	2.906	2.745	1.20045	SAK1	YER129W
chrIV	1428405	1428504	3.54269	3.01407	3.09909	3.21862	2.51179	2.12739	3.40522	2.68146	1.20032	RIB3	YDR487C
chrVIII	100538	100737	12.2387	12.8035	12.1333	12.3918	9.30208	8.405	13.265	10.324	1.20029	LAG1	YHL003C
chrVII	33089	33288	3.735	3.40406	2.95447	3.36451	3.162	2.77786	2.47	2.80329	1.2002	ZIP2	YGL249W
chrVII	795025	795274	3.29667	2.4885	2.0255	2.60356	2.13022	2.384	1.994	2.16941	1.20012	RSR1	YGR152C
chrXVI	245825	245924	3.43778	3.37375	2.61	3.14051	2.456	2.33	3.06714	2.61771	1.19971	BEM4	YPL161C
chrVII	329937	330036	2.23833	2.91933	3.208	2.78856	2.73462	2.12562	2.11333	2.32452	1.19962	VPS45	YGL095C
chrVIII	326792	326991	5.1613	4.8854	4.70774	4.91815	3.9925	3.6362	4.671	4.0999	1.19958	CDC12	YHR107C
chrXV	442485	442584	2.32033	2.87222	3.18846	2.79367	2.34333	2.02884	2.61447	2.32888	1.19958	CKA2	YOR061W
chrX	266197	266296	5.65543	5.5687	5.67595	5.63336	4.65929	3.95	5.48089	4.69673	1.19942	SIP4	YJL089W
chrXVI	612662	612761	5.17071	5.19417	6.02	5.46163	5.19556	3.83	4.63556	4.5537	1.19938	YME1	YPR024W
chrXVI	369774	370073	13.6895	11.2629	9.57386	11.5088	9.88667	8.27043	10.6322	9.59643	1.19928	SEC62	YPL094C
chrXVI	720067	720216	5.9875	5.25429	5.49917	5.58032	5.38667	2.95267	5.62083	4.65339	1.19919	ASR1	YPR093C
chrXV	56153	56341	11.7619	11.8639	11.485	11.7036	12.3566	8.13316	8.78912	9.75963	1.19919	RRP40	YOL142W
chrXIV	390172	390421	6.15775	7.06308	9.825	7.68194	6.76457	5.27627	7.17815	6.40633	1.19912	ESBP6	YNL125C
chrVII	932491	932590	2.33368	3.525	2.24286	2.70051	2.67647	1.88412	2.19588	2.25216	1.19908	CRM1	YGR218W
chrXV	50489	50688	3.798	4.89625	3.54	4.07808	3.38583	3.51583	3.30357	3.40175	1.19882	CTR9	YOL145C
chrIX	202377	202476	3.59462	2.86583	3.145	3.20182	2.53909	2.37909	3.09455	2.67091	1.19877	SDS3	YIL084C
chrIV	888688	888787	3.65667	3.33333	3.27643	3.42214	2.65625	2.44429	3.46429	2.85494	1.19867	TCP1	YDR212W
chrVIII	63004	63153	4.42944	4.37383	4.58595	4.46307	3.17429	3.92381	4.07222	3.72344	1.19864	SPO11	YHL022C
chrXIII	621683	622082	2.739	3.21429	3.45357	3.13562	3.059	2.626	2.1635	2.61617	1.19855	SPT21	YMR179W
chrXII	689357	689656	4.30583	4.7554	4.68086	4.5807	4.22345	3.46909	3.77358	3.82204	1.1985	PIG1	YLR273C
chrXV	674453	674602	2.71467	2.13111	3.04857	2.63145	2.282	2.02111	2.28667	2.19659	1.19797	DCI1	YOR180C
chrIV	409366	409465	2.18091	3.33125	2.924	2.81205	2.35167	1.84818	2.84222	2.34736	1.19797	DIA3	YDL024C
chrIV	1492375	1492454	3.07868	3.27031	2.99375	3.11425	2.19141	2.16579	3.44231	2.59983	1.19786	RBA50	YDR527W
chrIV	833981	834230	10.6589	10.9922	11.7346	11.1286	9.50109	8.18433	10.1864	9.29061	1.19783	SND1	YDR186C
chrIII	117744	117843	3.928	4.08914	4.44167	4.15294	3.58455	3.48864	3.32821	3.46713	1.1978	CDC10	YCR002C
chrVI	250705	250804	2.44	5.2725	2.406	3.37283	2.312	3.224	2.9125	2.81617	1.19767	RET2	YFR051C
chrVIII	497718	497817	2.92647	3.53929	4.537	3.66759	3.05643	2.47882	3.65167	3.06231	1.19765	AIM46	YHR199C
chrXV	553121	553270	3.69024	3.27709	3.94987	3.63907	3.12641	2.9607	3.03126	3.03946	1.19728	LEO1	YOR123C
chrXII	616562	616661	2.19	3.02833	2.74375	2.65403	2.956	1.78167	1.91333	2.217	1.19713	LIP2	YLR239C
chrII	137309	137408	2.09758	2.46774	3.01143	2.52558	2.10043	2.15442	2.075	2.10995	1.19699	ECM13	YBL043W
chrXIV	18449	18648	2.72567	3.45417	3.85042	3.34342	3.05182	2.425	2.90333	2.79338	1.19691	RPD3	YNL330C
chrIV	122698	122897	4.465	4.82417	3.775	4.35472	3.39857	3.75714	3.76	3.63857	1.19682	RBS1	YDL189W
chrXI	155942	156091	2.9128	2.831	2.1258	2.6232	1.99533	2.39933	2.1814	2.19202	1.1967	APE2	YKL157W
chrXV	727913	728112	4.859	4.721	5.78875	5.12292	5.4875	3.031	4.3275	4.282	1.19638	NOC2	YOR206W
chrXII	690557	690706	3.41933	3.694	3.43975	3.5177	3.21381	2.74182	2.86667	2.94076	1.19618	PIG1	YLR273C
chrXV	714709	714808	3.02688	2.78448	3.21709	3.00948	2.52875	2.54343	2.47659	2.51625	1.19602	SLK19	YOR195W
chrIV	69396	69495	2.87857	3.302	3.72158	3.30072	2.48125	3.054	2.74467	2.75997	1.19592	RRI1	YDL216C
chrXIV	708478	708627	3.61905	4.27667	3.285	3.7269	3.81037	2.34467	3.19407	3.11637	1.19591	FPK1	YNR047W
chrVII	504189	504288	3.56818	3.715	3.25727	3.51348	3.2975	3.08	2.43625	2.93792	1.19591	PEX31	YGR004W
chrII	572806	572905	3.834	4.15222	3.85	3.94541	2.92	4.22286	2.75545	3.29944	1.19578	PEX32	YBR168W
chrXIV	530293	530392	3.60778	2.7575	3.9025	3.42259	1.75286	4.10571	2.72833	2.8623	1.19575	MSG5	YNL053W
chrXII	584984	585233	3.85733	3.4805	3.82343	3.72042	3.17111	3.20044	2.964	3.11185	1.19556	IFH1	YLR223C
chrXVI	671350	671599	2.7445	3.17543	1.7064	2.54211	2.18489	2.1668	2.0272	2.1263	1.19556	TFB4	YPR056W
chrVI	46653	46752	2.838	3.17167	3.17952	3.06306	2.518	2.47563	2.69316	2.56226	1.19545	LAM5	YFL042C
chrXVI	283487	283636	2.162	2.8437	3.09417	2.69996	1.94	2.45022	2.38556	2.25859	1.19542	FRK1	YPL141C
chrIV	412810	413059	4.11512	3.93512	3.90917	3.98647	3.58692	2.88327	3.53488	3.33502	1.19533	GPD1	YDL022W
chrVII	886508	886707	4.00875	3.60133	3.717	3.77569	3.25567	2.892	3.32885	3.15884	1.19528	XKS1	YGR194C
chrX	608306	608655	5.39843	5.86945	6.20094	5.82294	4.46174	4.47645	5.67864	4.87227	1.19512	RPL43B	YJR094W-A
chrVII	692441	692640	4.02545	3.3085	3.64722	3.66039	2.832	3.48167	2.87667	3.06344	1.19486	MDR1	YGR100W
chrII	319707	319906	3.86389	4.1225	4.53357	4.17332	3.735	2.9825	3.761	3.49283	1.19482	FAT1	YBR041W
chrVI	122307	122706	4.89625	5.67573	5.42483	5.33227	4.44466	4.18761	4.7575	4.46326	1.1947	SMC1	YFL008W
chrIV	726665	726864	3.60417	2.533	2.71125	2.94947	2.49571	2.3325	2.57833	2.46885	1.19467	YCF1	YDR135C
chrVII	37231	37430	5.04389	3.61583	2.91214	3.85729	3.80111	3.07636	2.80875	3.22874	1.19467	BRR6	YGL247W
chrXII	287967	288166	3.47987	3.11648	3.13025	3.2422	2.6619	2.539	2.9408	2.7139	1.19466	EMP46	YLR080W
chrXII	59145	59294	4.0375	4.54667	4.2	4.26139	3.716	2.66267	4.32333	3.56733	1.19456	VPS13	YLL040C
chrIV	776023	776172	3.30571	3.12533	4.41333	3.61479	3.10933	2.74	3.22889	3.02607	1.19455	SSY1	YDR160W
chrIV	1057202	1057600	4.5399	4.51576	4.68091	4.57886	4.1235	3.72657	3.64936	3.83314	1.19454	SUR2	YDR297W
chrXVI	545396	545545	3.05533	3.00741	3.122	3.06158	2.73778	2.414	2.53733	2.56304	1.19451	NCR1	YPL006W
chrIX	167682	167831	2.78769	3.93583	3.086	3.26984	2.9703	2.33744	2.90462	2.73745	1.19448	SLM1	YIL105C
chrXV	75401	75550	2.31333	2.81833	3.9181	3.01659	1.95267	2.258	3.36583	2.5255	1.19445	ALR1	YOL130W
chrXVI	426834	426983	4.45231	4.42606	3.36056	4.07964	3.71056	3.50944	3.02667	3.41556	1.19443	RGL1	YPL066W
chrII	659482	659831	2.82857	2.26762	3.36	2.81873	2.27881	2.06308	2.73881	2.36023	1.19426	PYC2	YBR218C
chrVI	38932	39081	2.93939	3.09278	3.38533	3.13917	3.04314	2.07852	2.76456	2.62874	1.19417	EMP47	YFL048C
chrXVI	181024	181155	14.7172	10.6345	9.1936	11.5151	10.0167	10.2197	8.69242	9.64293	1.19415	DDC1	YPL194W
chrIV	1269222	1269451	10.4913	8.71739	6.52464	8.57778	8.30725	8.225	5.01848	7.18358	1.19408	UTP5	YDR398W
chrXV	550055	550154	3.6568	4.561	3.87778	4.03186	3.22231	2.32933	4.58083	3.37749	1.19374	RIO1	YOR119C
chrV	231383	231482	2.348	3.365	2.19333	2.63544	2.45111	1.712	2.46125	2.20812	1.19352	GLN3	YER040W
chrXVI	513129	513378	4.3315	4.036	4.24048	4.20266	2.8514	4.21525	3.4972	3.52128	1.1935	ULP1	YPL020C
chrXII	861179	861278	4.08	3.57571	4.17571	3.94381	2.89429	3.02	4	3.30476	1.19337	SSQ1	YLR369W
chrV	515108	515257	3.07576	2.14867	2.43467	2.55303	1.93037	2.0325	2.4563	2.13972	1.19316	DNF1	YER166W
chrXV	665753	665902	3.68807	3.22954	3.20873	3.37545	2.78022	2.41758	3.29026	2.82935	1.19301	MPC54	YOR177C
chrXV	815735	815836	4.20784	5.41753	4.67279	4.76606	4.33088	2.96623	4.69063	3.99592	1.19273	GCD1	YOR260W
chrXII	797981	798130	3.33958	3.53689	3.30533	3.39394	2.87022	2.02431	3.64333	2.84596	1.19255	NUP2	YLR335W
chrXVI	542118	542217	4.62571	4.95429	4.595	4.725	3.02833	3.404	5.454	3.96211	1.19255	TFC8	YPL007C
chrIV	952292	952391	3.29032	3.18645	3.60667	3.36115	3.17789	2.24652	3.03273	2.81905	1.1923	PEX5	YDR244W
chrXI	160549	160748	5.935	4.588	4.5325	5.0185	4.198	2.35286	6.0775	4.20945	1.1922	RSM22	YKL155C
chrV	59581	59780	3.49875	4.51786	4.20937	4.07533	3.05375	2.64937	4.5525	3.41854	1.19212	RML2	YEL050C
chrXV	685224	685373	2.31333	2.99133	2.63937	2.64801	2.16778	2.24063	2.25619	2.22153	1.19197	TUF1	YOR187W
chrXIV	669809	670008	2.74696	3.47326	2.58414	2.93479	2.63556	2.375	2.3762	2.46225	1.19191	MRPL50	YNR022C
chrXIII	303191	303340	3.19467	3.47778	2.89417	3.18887	2.68182	1.89156	3.45333	2.67557	1.19185	SOK2	YMR016C
chrXVI	757902	758001	3.531	2.87368	3.92111	3.44193	3.39625	2.647	2.62111	2.88812	1.19175	RGC1	YPR115W
chrVII	689046	689345	4.49467	5.53417	4.903	4.97728	5.278	2.77111	4.48467	4.17793	1.19133	TEL2	YGR099W
chrXV	767847	767946	4.26455	3.031	3.83778	3.71111	2.61937	2.93692	3.78909	3.11513	1.19132	MCP1	YOR228C
chrVIII	340341	340590	2.80084	2.98329	3.75973	3.18129	2.46021	2.54089	3.01029	2.67046	1.19129	DMA1	YHR115C
chrII	214875	214974	2.80308	3.115	2.58091	2.833	2.26667	2.17462	2.69333	2.37821	1.19123	SLA1	YBL007C
chrXIII	209848	209997	2.9936	2.87389	3.3277	3.06506	2.76232	2.18491	2.77389	2.5737	1.19092	SRC1	YML034W
chrVII	513897	514046	3.68467	3.75576	4.09368	3.8447	3.94944	2.79	2.94564	3.22836	1.19091	MCY1	YGR012W
chrXIII	338589	338788	3.91818	3.78611	5.28643	4.33024	4.83833	3.31357	2.75643	3.63611	1.1909	ARP9	YMR033W
chrVI	236886	237185	4.1998	5.53051	6.03103	5.25378	5.64024	3.68176	3.91375	4.41192	1.19082	SAP155	YFR040W
chrIV	110890	111089	3.30344	3.29036	3.45067	3.34815	2.94571	2.11882	3.37042	2.81165	1.19081	SEC31	YDL195W
chrXVI	813080	813179	3.778	2.85909	2.80769	3.14826	2.66333	1.984	3.285	2.64411	1.19067	LOA1	YPR139C
chrVIII	52722	52971	6.16133	7.89046	7.47814	7.17665	6.88754	4.8463	6.35014	6.02799	1.19055	RIM101	YHL027W
chrII	627976	628075	3.08333	3.32846	3.969	3.46026	2.63	2.926	3.164	2.90667	1.19046	MCM7	YBR202W
chrXIV	710028	710127	3	3.22333	2.76125	2.99486	2.03111	2.902	2.61444	2.51585	1.1904	FPK1	YNR047W
chrV	388921	389120	6.29625	5.727	6.59125	6.20483	5.65875	5.45	4.533	5.21392	1.19005	TMN3	YER113C
chrXIII	276700	276899	9.31682	8.23583	10.3605	9.30437	8.359	5.26429	9.83278	7.81869	1.19002	TAF4	YMR005W
chrXII	371802	371951	2.406	2.92519	2.35111	2.56077	2.01222	2.34778	2.096	2.152	1.18995	HOG1	YLR113W
chrI	38685	38834	2.88533	3.74	3.53667	3.38733	3.76667	2.19733	2.576	2.84667	1.18993	CNE1	YAL058W
chrXIII	743727	743876	2.72133	3.69583	2.59704	3.00473	2.40167	3.26476	1.91083	2.52575	1.18964	BCH1	YMR237W
chrV	243416	243565	2.26903	2.89609	2.28069	2.48194	2.01393	2.10995	2.13574	2.08654	1.1895	SPO73	YER046W
chrXIII	539685	539784	2.99892	3.27767	2.90281	3.0598	2.8003	2.59829	2.31969	2.57276	1.18931	GID8	YMR135C
chrIV	1333683	1333832	3.23244	2.18375	2.97867	2.79829	2.52333	2.20118	2.33444	2.35298	1.18925	PPM1	YDR435C
chrIX	278938	279037	2.5176	3.17	2.61636	2.76799	2.11235	2.58118	2.29	2.32784	1.18908	TED1	YIL039W
chrXVI	544996	545095	2.712	3.19667	1.98	2.62956	2.77889	1.731	2.125	2.21163	1.18897	NCR1	YPL006W
chrIII	133010	133173	8.57982	8.17439	8.9957	8.5833	6.42705	6.60262	8.62952	7.21973	1.18887	ADY2	YCR010C
chrV	326863	327053	3.02593	3.31126	3.95724	3.43148	2.65516	3.06735	2.93659	2.88637	1.18886	GET2	YER083C
chrIX	408919	409018	8.315	4.94333	7.56	6.93944	6.37333	6.075	5.06333	5.83722	1.18883	DAL4	YIR028W
chrVII	476782	476931	4.39159	4.62889	4.76903	4.5965	4.03586	3.57799	3.98617	3.86668	1.18875	LEU1	YGL009C
chrXIV	235603	235752	3.33556	3.37333	2.87965	3.19618	2.705	2.39879	2.96238	2.68872	1.18874	ADE12	YNL220W
chrVII	921611	921849	5.89132	5.62374	8.14874	6.5546	5.8713	4.25356	6.41738	5.51408	1.1887	RPS0A	YGR214W
chrXIV	127036	127285	5.1996	5.516	4.20836	4.97465	5.24343	3.2412	4.07067	4.1851	1.18866	SEC2	YNL272C
chrVII	221565	221714	3.38833	4.65333	3.91407	3.98525	2.96267	2.89133	4.20593	3.35331	1.18845	INO80	YGL150C
chrIV	791389	791488	3.04097	3.30836	3.13079	3.16004	2.63182	2.54905	2.79755	2.65947	1.18822	CDC37	YDR168W
chrVI	209208	209357	6.20833	5.09417	5.79167	5.69806	4.74133	4.26889	5.37667	4.79563	1.18818	CDC14	YFR028C
chrIX	82005	82154	2.764	3.38	3.14222	3.09541	2.81407	2.15818	2.84333	2.6052	1.18817	SSL2	YIL143C
chrXV	515734	515833	3.42533	3.944	3.024	3.46444	2.74364	3.21833	2.78833	2.91677	1.18777	RAS1	YOR101W
chrXVI	84504	84653	4.78103	4.45538	4.58178	4.60606	3.99533	3.81429	3.82578	3.87847	1.1876	RBD2	YPL246C
chrXI	284292	284477	3.53763	4.17281	3.60685	3.77243	3.97926	2.41263	3.13902	3.17697	1.18743	TEF4	YKL081W
chrXVI	245325	245524	4.74722	5.07875	5.04875	4.95824	4.424	4.30917	3.795	4.17606	1.1873	BEM4	YPL161C
chrXVI	786140	786289	3.55704	3.31697	3.31333	3.39578	3.1898	2.54667	2.84519	2.86055	1.18711	CTR1	YPR124W
chrII	666642	666741	3.05154	3.46905	2.41591	2.97883	2.83625	2.09138	2.6012	2.50961	1.18697	PCS60	YBR222C
chrIII	287254	287353	9.072	9.54	8.08	8.89733	7.48857	6.70833	8.29429	7.49706	1.18678	CDC50	YCR094W
chrV	364834	364983	4.16189	4.2008	4.35915	4.24062	3.56852	3.15667	3.99588	3.57369	1.18662	SSA4	YER103W
chrXVI	665762	665861	2.32297	2.39279	3.06103	2.59227	1.94243	1.76209	2.85028	2.18494	1.18643	NHP6A	YPR052C
chrXIII	881498	881697	5.37429	5.234	4.5913	5.06653	5.26333	2.69812	4.8525	4.27132	1.18617	FKS3	YMR306W
chrIV	511755	511904	4.49333	4.62222	3.41128	4.17561	3.65722	3.6697	3.23444	3.52045	1.1861	LYS14	YDR034C
chrX	364522	364721	3.50389	3.73143	3.88438	3.70656	3.73318	2.43115	3.21125	3.1252	1.18603	MHP1	YJL042W
chrXI	283842	283991	4.0825	4.85524	5.93833	4.95869	4.48	3.71333	4.35143	4.18159	1.18584	TEF4	YKL081W
chrVII	714005	714104	3.83778	3.79471	3.25	3.62749	2.97077	2.945	3.26154	3.0591	1.1858	CLD1	YGR110W
chrVIII	24499	24698	3.35136	3.20864	3.509	3.35633	2.76875	3.2	2.52278	2.83051	1.18577	CBP2	YHL038C
chrVII	634310	634509	3.4938	3.1798	3.20519	3.29293	2.78212	2.29365	3.25682	2.77753	1.18556	UPF3	YGR072W
chrXVI	395615	395814	4.70458	4.51	5.0085	4.74103	4.78444	3.24045	3.97591	4.00027	1.18518	BRO1	YPL084W
chrXI	596384	596533	2.562	2.45273	3.14962	2.72145	2.43607	1.72869	2.72448	2.29641	1.18509	DAD2	YKR083C
chrVII	561069	561218	2.62253	2.94128	2.73655	2.76679	2.09095	2.15022	2.76444	2.33521	1.18482	ORM1	YGR038W
chrIV	1250237	1250436	4.11214	4.38633	5.28423	4.59424	3.54414	3.78038	4.31036	3.87829	1.1846	RVS167	YDR388W
chrXIV	705531	705730	2.2425	2.10625	3.23083	2.52653	2.21917	1.6175	2.56286	2.13317	1.1844	AGA1	YNR044W
chrXV	543611	543810	4.71833	4.116	3.423	4.08578	3.42	3.241	3.689	3.45	1.18428	RPO31	YOR116C
chrXII	920415	920514	3.78156	3.94795	4.01105	3.91352	3.33	3.3924	3.19286	3.30509	1.18409	BDF1	YLR399C
chrVII	854604	854703	4.77211	6.15714	6.55833	5.82919	4.33583	5.40385	5.03	4.92323	1.18402	OKP1	YGR179C
chrXIV	407152	407301	3.2756	3.42029	2.85207	3.18266	2.70808	2.55899	2.7975	2.68819	1.18394	MLS1	YNL117W
chrXV	815435	815684	5.0048	5.51059	6.6875	5.7343	4.9865	4.49511	5.04933	4.84365	1.18388	GCD1	YOR260W
chrXV	319539	319788	6.3152	5.3312	6.608	6.0848	5.56	3.88267	5.977	5.13989	1.18384	SIN3	YOL004W
chrXII	634816	634965	3.43538	3.3314	3.1465	3.30443	2.57876	2.48377	3.31145	2.79133	1.18382	RCK2	YLR248W
chrIV	1231988	1232237	4.58067	4.6504	3.63667	4.28924	4.5496	2.0735	4.248	3.6237	1.18366	RGA2	YDR379W
chrVIII	225745	225894	2.90741	3.88583	3.5137	3.43565	2.60048	2.58	3.52923	2.90324	1.18339	SSZ1	YHR064C
chrX	275534	275833	7.02118	6.39759	8.12938	7.18271	6.04089	5.66889	6.50103	6.07027	1.18326	ALY2	YJL084C
chrXI	504100	504199	2.42889	2.506	3.31875	2.75121	1.97571	2.58143	2.41857	2.32524	1.1832	SPO14	YKR031C
chrXVI	164250	164349	2.95958	3.14609	2.91375	3.00647	2.7175	2.24042	2.66571	2.54121	1.18309	HRR25	YPL204W
chrV	509443	509542	3.1025	4.91286	4.945	4.32012	3.735	3.78143	3.43857	3.65167	1.18305	CHD1	YER164W
chrXIII	783571	783720	3.892	2.82462	4.17611	3.63091	2.8875	2.92923	3.39083	3.06919	1.18302	ROY1	YMR258C
chrXV	923287	923586	6.95222	7.38722	8.75333	7.69759	6.54857	5.43095	7.5419	6.50714	1.18295	FRT1	YOR324C
chrXV	21259	21382	2.71841	2.02554	2.85323	2.53239	2.28474	1.88065	2.2573	2.14089	1.18287	ENB1	YOL158C
chrIX	179779	179878	2.87515	2.78187	3.04806	2.9017	2.20759	2.615	2.53742	2.45334	1.18276	FMC1	YIL098C
chrII	710936	711135	3.56083	3.772	3.273	3.53528	3.61125	2.2635	3.09313	2.98929	1.18265	ISW1	YBR245C
chrIV	1193448	1193547	2.89053	3.3235	2.2495	2.82118	2.2625	1.6935	3.20071	2.38557	1.1826	EAF1	YDR359C
chrV	293838	293937	5.31687	6.97769	5.53875	5.94444	5.532	4.66	4.88818	5.02673	1.18257	MOT2	YER068W
chrIV	787729	787828	2.69154	3.21091	2.62417	2.8422	2.21111	2.57	2.43	2.4037	1.18243	SEC5	YDR166C
chrIV	1219484	1219633	4.30952	3.77778	3.46381	3.85037	2.83	3.38267	3.55667	3.25644	1.18238	CTS2	YDR371W
chrX	519193	519250	3.0167	2.6195	2.79803	2.81141	2.54276	2.31773	2.27299	2.37783	1.18234	VPS55	YJR044C
chrIV	1000372	1000521	3.14571	2.66571	2.8581	2.88984	2.04952	3.25867	2.02444	2.44421	1.18232	HEL2	YDR266C
chrIV	569128	569327	4.60227	4.95164	5.0809	4.87827	4.50018	3.53988	4.33858	4.12621	1.18226	UBC5	YDR059C
chrX	441638	441837	4.93333	4.375	5.393	4.90044	3.911	4.7475	3.778	4.1455	1.18211	MRX12	YJR003C
chrXIV	637666	637765	6.39958	7.102	5.64652	6.3827	5.29042	3.90586	7.00238	5.39955	1.18208	VPS27	YNR006W
chrIX	169232	169331	2.74077	4.3175	3.971	3.67642	3.87636	2.13	3.32462	3.11033	1.18201	SLM1	YIL105C
chrIV	408416	408565	3.69818	4.78167	4.08133	4.18706	3.18611	3.13515	4.30815	3.54314	1.18174	DIA3	YDL024C
chrVII	677168	677317	2.25167	3.26133	1.92667	2.47989	1.84	2.36444	2.09222	2.09889	1.18152	TPC1	YGR096W
chrXI	407438	407587	3.46856	3.35357	3.90805	3.57673	3.25848	2.67401	3.14915	3.02721	1.18152	ATP7	YKL016C
chrVIII	221176	221308	2.28736	2.77001	1.94492	2.3341	1.87851	2.08954	1.95848	1.97551	1.18152	VMA22	YHR060W
chrVIII	22136	22285	1.34833	1.44083	2.48	1.75639	1.77583	1.3363	1.34815	1.48676	1.18135	EFM1	YHL039W
chrV	458432	458581	4.42867	4.29185	5.65417	4.79156	4.60519	3.27333	4.2897	4.05607	1.18133	UBP5	YER144C
chrIV	1172740	1172989	4.0185	4.06987	4.15457	4.08098	3.41467	3.0612	3.888	3.45462	1.18131	YPS7	YDR349C
chrIV	1176085	1176234	5.24667	5.03444	7.21733	5.83281	3.84778	4.69467	6.27167	4.93804	1.1812	ATP22	YDR350C
chrII	762008	762107	2.99804	3.04174	2.64426	2.89468	2.41309	2.3646	2.57574	2.45115	1.18095	PAF1	YBR279W
chrXVI	897894	898093	2.60185	3.57864	3.09083	3.09044	2.56955	2.15679	3.12458	2.61697	1.18092	SEC23	YPR181C
chrXI	446380	446479	2.754	2.80087	3.07944	2.8781	2.41692	2.52913	2.36731	2.43779	1.18062	OSH6	YKR003W
chrV	205221	205320	2.91778	4.22462	3.65214	3.59818	3.05286	3.0175	3.07357	3.04798	1.18051	GCD11	YER025W
chrXVI	341426	341875	2.35282	2.70333	2.81407	2.62341	2.21753	1.6975	2.75194	2.22233	1.18048	GDE1	YPL110C
chrII	558908	559057	3.18119	2.92381	3.54123	3.21541	2.68611	2.22773	3.25789	2.72391	1.18044	IFA38	YBR159W
chrXIV	579582	579731	2.1697	2.1897	3.26032	2.5399	2.65273	1.64476	2.15818	2.15189	1.18031	CRZ1	YNL027W
chrXII	426437	426630	4.26744	4.39974	5.17985	4.61568	3.9242	3.2385	4.57102	3.91124	1.18011	PUT1	YLR142W
chrXI	450439	450538	3.17533	2.5275	2.56	2.75428	2.39727	2.22214	2.38273	2.33405	1.18004	MRPL13	YKR006C
chrXII	305340	305489	5.7363	5.67825	5.75544	5.72333	4.9675	4.29238	5.2919	4.8506	1.17992	SMC4	YLR086W
chrIV	304257	304406	4.00013	3.61169	3.92451	3.84544	3.11443	3.29162	3.37533	3.26046	1.17942	NDE2	YDL085W
chrVIII	107783	107982	4.16455	4.12078	3.52963	3.93832	3.10305	3.37903	3.53576	3.33928	1.17939	QCR10	YHR001W-A
chrXVI	161364	161463	1.96727	2.92786	3.03562	2.64358	2.67375	1.77313	2.27871	2.24186	1.17919	TYW1	YPL207W
chrVII	350196	350345	2.3781	2.84667	3.26788	2.83088	3.13185	1.92061	2.14963	2.4007	1.17919	LCL3	YGL085W
chrIV	210097	210246	2.44667	2.83556	6.30267	3.86163	1.79556	3.532	4.49733	3.27496	1.17914	RPO21	YDL140C
chrIV	966646	966745	2.96524	3.14474	2.77529	2.96176	2.92167	2.4287	2.18579	2.51205	1.17902	RMD5	YDR255C
chrXIV	695154	695253	3.16235	2.73059	2.92462	2.93919	2.74522	2.41706	2.31687	2.49305	1.17895	RSM19	YNR037C
chrXVI	260154	260253	2.99186	3.18493	3.0215	3.0661	2.57057	2.32944	2.90236	2.60079	1.17891	PEP4	YPL154C
chrXIII	356710	356809	3.31967	3.28222	3.84	3.48063	2.93828	2.49929	3.42083	2.9528	1.17876	IOC4	YMR044W
chrX	383128	383227	3.37471	3.48884	3.86367	3.57574	3.12636	2.69193	3.28275	3.03368	1.17868	KAR2	YJL034W
chrXVI	221808	221957	3.97444	3.15	3.68381	3.60275	3.41167	2.92	2.83867	3.05678	1.17861	NIP100	YPL174C
chrXIII	215869	216018	8.68606	8.60133	7.45833	8.24858	7.55	6.77905	6.66815	6.99907	1.17853	NDC1	YML031W
chrIV	363468	363590	4.05366	3.70551	3.3194	3.69286	3.12398	2.12892	4.14837	3.13376	1.17841	SLC1	YDL052C
chrXVI	88718	88917	3.1421	3.41589	3.05661	3.20487	3.50806	2.11688	2.53476	2.7199	1.1783	SRP68	YPL243W
chrIV	1044101	1044250	3.21667	1.9619	1.89833	2.35897	2.15	1.83852	2.0175	2.00201	1.1783	SRP101	YDR292C
chrXIII	519990	520089	2.87353	3.21579	3.3924	3.16057	2.26	3.13111	2.656	2.68237	1.17828	STO1	YMR125W
chrV	337905	338054	3.82636	5.76476	3.77296	4.4547	3.76788	3.44222	4.13333	3.78114	1.17813	TRP2	YER090W
chrVIII	158681	158880	3.465	3.2875	2.465	3.0725	1.91429	2.43143	3.47917	2.60829	1.17797	MAS2	YHR024C
chrXIII	183075	183324	7.69733	7.24	7.21	7.38244	8.004	6.028	4.76933	6.26711	1.17797	PRP39	YML046W
chrVI	189853	190002	3.76	3.82222	2.36133	3.31452	2.81333	2.66833	2.96	2.81389	1.17791	FAB1	YFR019W
chrXV	828722	828821	3.31353	3.58133	3.35	3.41495	3.01917	2.73565	2.943	2.89927	1.17787	VPH1	YOR270C
chrVII	681740	681839	3.275	2.9	3.09	3.08833	3.046	2.74833	2.072	2.62211	1.1778	ASK10	YGR097W
chrIV	1331930	1332029	2.949	3.12	2.75125	2.94008	2.87625	2.7275	1.885	2.49625	1.1778	GPI17	YDR434W
chrVII	425586	425985	4.75179	5.47846	5.08429	5.10484	4.4995	3.63325	4.87368	4.33548	1.17746	OCH1	YGL038C
chrX	698459	698608	3.68667	3.2225	3.84952	3.58623	2.37	2.53222	4.235	3.04574	1.17746	PMT4	YJR143C
chrXIII	43068	43217	2.54556	2.98667	2.75641	2.76288	2.24907	2.27636	2.51407	2.3465	1.17745	TAF8	YML114C
chrXVI	837218	837367	2.0675	2.3841	2.59619	2.34926	1.73278	2.30333	1.95	1.99537	1.17736	NCA2	YPR155C
chrXI	347230	347329	3.06818	3.52625	3.10444	3.23296	3.866	2.16571	2.20667	2.74613	1.17728	ELM1	YKL048C
chrV	166772	166885	2.94118	3.16082	3.3	3.134	2.06667	3.16447	2.75843	2.66319	1.17678	TMA20	YER007C-A
chrXIV	126836	126935	6.603	6.7	6.05	6.451	6.90286	4.42	5.12333	5.48206	1.17675	SEC2	YNL272C
chrXVI	252097	252396	5.92167	9.8925	8.32167	8.04528	7.63933	5.47944	7.396	6.83826	1.17651	AIM44	YPL158C
chrX	500506	500605	2.77273	2.804	3.32364	2.96679	2.28091	1.82727	3.457	2.52173	1.17649	RAD26	YJR035W
chrXI	477490	477589	3.90625	4.11143	5.75429	4.59065	4.18333	3.90333	3.62	3.90222	1.17642	IRS4	YKR019C
chrII	107214	107313	2.52	3.31	2.71571	2.84857	2.4	2.4525	2.4125	2.42167	1.17629	SKT5	YBL061C
chrXVI	205774	205973	3.662	4.40375	4.40625	4.15733	3.275	3.434	3.894	3.53433	1.17627	TCO89	YPL180W
chrVI	70591	70840	7.29257	8.7112	6.826	7.60992	7.01943	5.086	7.30333	6.46959	1.17626	RIM15	YFL033C
chrXVI	271880	272079	4.94333	5.15643	4.01722	4.70566	3.98083	3.905	4.11938	4.00174	1.1759	ATG5	YPL149W
chrXIII	451672	451771	3.48045	2.47211	3.3225	3.09169	2.33643	2.55385	2.99833	2.62954	1.17575	AIP1	YMR092C
chrIII	210181	210280	2.76625	2.98143	3.11714	2.95494	2.51158	2.267	2.76143	2.51334	1.1757	IMG1	YCR046C
chrII	796037	796186	3.50083	3.65714	3.79714	3.65171	3.37111	2.61429	3.33333	3.10624	1.1756	PCA1	YBR295W
chrXVI	843457	843656	3.45152	3.483	3.44297	3.45916	2.88315	2.6594	3.28489	2.94248	1.17559	CUR1	YPR158W
chrV	126960	127059	3.42929	2.97571	2.85714	3.08738	2.50818	2.245	3.12636	2.62652	1.17547	EDC3	YEL015W
chrIV	613076	613175	5.2975	5.46	6.323	5.6935	5.20727	3.834	5.49111	4.84413	1.17534	RRP8	YDR083W
chrXVI	669677	669876	2.55286	4.218	3.335	3.36862	2.77875	2.82625	2.99375	2.86625	1.17527	SEC8	YPR055W
chrXI	315138	315237	2.5781	3.01393	3.20934	2.93379	2.44862	2.46275	2.57985	2.49707	1.17489	YNK1	YKL067W
chrI	157055	157204	6.61149	6.08074	6.27057	6.32094	5.924	4.60392	5.61255	5.38016	1.17486	RFA1	YAR007C
chrVII	1009372	1009471	2.40933	3.34308	2.88154	2.87798	2.37933	2.342	2.62857	2.44997	1.1747	RAD2	YGR258C
chrXIV	166028	166127	3.01333	2.645	1.71556	2.45796	2.08	1.93	2.26833	2.09278	1.1745	FOL1	YNL256W
chrIV	1215405	1215554	4.44833	5.91889	3.62857	4.66526	4.05733	3.79333	4.06667	3.97244	1.17441	XRS2	YDR369C
chrIV	508979	509178	5.45406	5.34758	5.72714	5.50959	4.57093	4.60779	4.90148	4.6934	1.1739	MRH1	YDR033W
chrII	633126	633225	3.79519	4.52826	3.91808	4.08051	3.57	2.80789	4.0505	3.47613	1.17386	LDH1	YBR204C
chrXV	159514	159613	2.89926	2.844	3.43286	3.05871	2.55581	2.075	3.18667	2.60582	1.1738	ADH1	YOL086C
chrXIII	28709	28858	4.35704	4.61294	4.09667	4.35555	3.5497	3.18091	4.40185	3.71082	1.17374	NDI1	YML120C
chrVII	234642	234791	2.55056	3.41778	3.3437	3.10401	2.55939	2.76	2.61481	2.64474	1.17366	MRF1	YGL143C
chrXI	351914	352013	2.66619	2.62375	3.72077	3.00357	2.23474	2.53526	2.90812	2.55937	1.17356	DCW1	YKL046C
chrXIV	470084	470183	3.0256	2.61762	2.69597	2.77973	2.53052	2.50864	2.06773	2.36896	1.1734	END3	YNL084C
chrVII	274761	275110	4.49657	5.56776	5.7151	5.25981	5.19357	3.90643	4.34825	4.48275	1.17334	MON1	YGL124C
chrVI	223409	223439	3.12903	1.95871	2.46334	2.51703	2.07847	2.24621	2.11089	2.14519	1.17334	RPL29	YFR032C-A
chrXII	144088	144437	5.65959	6.13886	4	5.26615	5.56229	3.33429	4.56905	4.48854	1.17324	SFI1	YLL003W
chrI	65191	65340	7.4581	5.91667	6.0781	6.48429	5.48778	5.13444	5.95867	5.52696	1.17321	CDC24	YAL041W
chrXVI	791253	791352	2.11833	3.19111	2.74444	2.68463	2.621	2.172	2.072	2.28833	1.17318	ANT1	YPR128C
chrIV	707135	707234	3.32	2.93	3.982	3.41067	3.03	3.215	2.47778	2.90759	1.17302	ARO1	YDR127W
chrII	46753	46852	3.23273	2.99917	3.49545	3.24245	2.93167	3.02	2.342	2.76456	1.17286	SCS22	YBL091C-A
chrV	418917	419166	5.71657	4.45867	5.04467	5.0733	4.7992	3.572	4.6064	4.32587	1.17278	SAK1	YER129W
chrXIII	351967	352067	3.38119	3.76958	4.24042	3.79706	3.13181	3.16874	3.4148	3.23845	1.17249	ARA2	YMR041C
chrIV	857149	857298	3.29644	2.16926	2.36984	2.61185	2.61644	1.85684	2.20967	2.22765	1.17247	RAV2	YDR202C
chrXIII	112790	112989	3.79857	3.722	3.355	3.62519	3.50667	3.04286	2.72667	3.09206	1.17242	WAR1	YML076C
chrXIII	395888	395987	3.18773	2.55222	3.312	3.01732	2.47333	2.21429	3.03321	2.57361	1.17241	ARG7	YMR062C
chrXIV	429152	429401	2.7392	3.09543	2.97486	2.9365	2.86364	2.02867	2.622	2.50477	1.17236	MET4	YNL103W
chrXIII	800593	800692	3.75	2.668	2.624	3.014	3.645	2.322	1.74667	2.57122	1.17221	RSN1	YMR266W
chrXIV	214495	214657	2.32945	3.85714	2.80675	2.99778	2.71253	2.28562	2.67408	2.55741	1.17219	BNI4	YNL233W
chrXVI	785046	785195	6.29833	7.23667	5.655	6.39667	6.59556	5.17111	4.605	5.45722	1.17215	AXL1	YPR122W
chrVII	410384	410483	3.32081	3.49639	3.64131	3.48617	2.87901	3.15397	2.89226	2.97508	1.17179	RPT6	YGL048C
chrIV	1300772	1300871	2.79667	3.418	2.19333	2.80267	2.54	2.266	2.37	2.392	1.17168	SYF1	YDR416W
chrIV	1325582	1325731	4.59667	4.51333	4.76	4.62333	4.32889	3.76667	3.74222	3.94593	1.17167	CYM1	YDR430C
chrV	31639	31838	3.52311	2.896	4.3192	3.57944	3.11744	2.88915	3.16057	3.05572	1.17139	CAN1	YEL063C
chrXVI	70517	70666	2.34278	2.67481	2.92444	2.64735	2.20167	2.46222	2.11667	2.26019	1.1713	HFI1	YPL254W
chrIV	501862	502011	3.07825	3.0898	3.72167	3.29657	3.00619	2.03074	3.40667	2.81453	1.17127	RAD28	YDR030C
chrIV	394230	394329	2.08571	1.72667	3.01	2.27413	2.34375	1.4125	2.06857	1.94161	1.17126	DBP10	YDL031W
chrXI	122568	122867	3.39296	3.96381	2.75583	3.37087	2.38833	3.3275	2.91833	2.87806	1.17123	SNU114	YKL173W
chrIV	1118527	1118776	4.2944	4.8495	4.6805	4.60813	3.6	3.94667	4.26057	3.93575	1.17084	YCG1	YDR325W
chrIV	1332230	1332329	3.535	2.03778	2.66	2.74426	2.37	2.1375	2.525	2.34417	1.17068	GPI17	YDR434W
chrXIII	895035	895234	2.69071	3.17917	4.04857	3.30615	3.49167	2.30929	2.67214	2.82437	1.17058	NIP1	YMR309C
chrXIII	666401	666500	2.46375	2.52053	3.1825	2.72226	2.29316	2.11833	2.56556	2.32568	1.17052	RAD14	YMR201C
chrIII	61809	61908	3.64714	4.03231	2.87761	3.51902	2.81	3.30838	2.90186	3.00675	1.17037	LSB5	YCL034W
chrXII	210398	210547	3.06556	2.61952	3.02533	2.90347	2.51022	2.38048	2.55238	2.48103	1.17027	SMF3	YLR034C
chrXV	554770	555069	5.60378	5.92238	6.32833	5.9515	4.84917	4.61639	5.79303	5.0862	1.17013	UBP2	YOR124C
chrVII	161937	162086	4.64733	4.72198	4.92115	4.76349	4.48349	3.72567	4.00476	4.07131	1.17001	ATG1	YGL180W
chrXIII	308590	308724	3.51259	2.4584	2.62025	2.86375	2.6107	2.67407	2.05844	2.44774	1.16996	SPO20	YMR017W
chrXVI	609207	609356	3.61238	4.11567	3.4986	3.74222	3.73778	2.88	2.97804	3.19861	1.16995	EAF3	YPR023C
chrXI	277501	277650	3.00187	2.96821	3.39233	3.1208	2.41413	2.20688	3.38148	2.6675	1.16994	CYT2	YKL087C
chrVIII	325203	325352	4.76083	4.27238	2.8	3.9444	3.68467	2.51278	3.9175	3.37165	1.16987	YPT35	YHR105W
chrIV	1443724	1443923	2.72863	3.06612	3.35409	3.04961	2.79316	2.3925	2.635	2.60689	1.16983	ITR1	YDR497C
chrXV	361576	361825	4.754	4.376	3.71429	4.28143	3.49267	3.17667	4.31067	3.66	1.16979	PET127	YOR017W
chrXIII	749961	750110	4.87067	4.79754	4.56286	4.74369	3.99067	4.19714	3.97822	4.05534	1.16974	CUS1	YMR240C
chrXIV	463993	464142	3.3963	3.0437	2.77333	3.07111	3.06381	2.27667	2.53619	2.62556	1.1697	TCB2	YNL087W
chrXV	246051	246250	4.88214	3.21278	3.07722	3.72405	2.99591	3.31	3.24542	3.18378	1.1697	PSK2	YOL045W
chrXV	986889	987138	5.09267	5.28467	5.30867	5.22867	4.14978	5.125	4.137	4.47059	1.16957	PUT4	YOR348C
chrX	348123	348272	2.77852	2.41467	2.72725	2.64014	2.20863	2.16444	2.40068	2.25792	1.16928	UBX6	YJL048C
chrII	239054	239253	4.94257	5.47758	4.72045	5.04687	4.75227	3.62308	4.5735	4.31628	1.16926	NTH2	YBR001C
chrIV	201770	201969	4.4915	7.345	8.028	6.6215	6.70071	5.409	4.8805	5.6634	1.16917	CRD1	YDL142C
chrXV	319239	319438	4.807	5.426	4.113	4.782	3.937	2.86417	5.47	4.09039	1.16908	SIN3	YOL004W
chrIV	496119	496468	8.50821	6.48476	6.64571	7.2129	6.19633	6.62857	5.68571	6.1702	1.16899	VPS54	YDR027C
chrVII	883687	883844	4.19483	4.1919	3.64759	4.01144	3.59903	3.25944	3.43643	3.43163	1.16896	TDH3	YGR192C
chrXII	757963	758162	4.67147	4.57947	4.58219	4.61105	4.53451	3.33473	3.96471	3.94465	1.16894	ATG39	YLR312C
chrVIII	184617	184766	2.49939	3.23467	3.24519	2.99308	1.85926	2.89667	2.926	2.56064	1.16888	RRF1	YHR038W
chrXII	175985	176134	4.83	4.89961	3.02697	4.25219	3.35965	3.59193	3.96292	3.63817	1.16877	BRE2	YLR015W
chrVIII	107156	107355	3.63066	3.77179	4.14224	3.84823	3.49815	2.91984	3.45966	3.29255	1.16877	OSH7	YHR001W
chrXII	195901	196050	2.64917	2.45625	2.41282	2.50608	2.236	2.26061	1.93667	2.14442	1.16865	SED5	YLR026C
chrVII	493725	493924	3.60091	3.4925	4.26864	3.78735	2.73667	2.77833	4.209	3.24133	1.16845	CDH1	YGL003C
chrX	139280	139379	5.03615	4.34074	5.0337	4.80353	3.77421	3.90579	4.65353	4.11118	1.16841	DAS1	YJL149W
chrXV	637539	637638	2.17571	2.22083	3.5	2.63218	2.48706	1.79444	2.47769	2.25307	1.16827	PNS1	YOR161C
chrIX	168632	168731	2.04308	4.115	3.212	3.12336	2.81364	2.26231	2.94462	2.67352	1.16826	SLM1	YIL105C
chrII	178662	178761	3.04722	3.372	3.63515	3.35146	2.49583	3.01857	3.09231	2.8689	1.1682	PIM1	YBL022C
chrXIV	694428	694527	3.00483	3.38304	3.1575	3.18179	2.619	2.71029	2.84393	2.7244	1.16788	MRPS12	YNR036C
chrXVI	363552	363701	2.6787	2.82667	2.55403	2.68646	2.51489	1.97117	2.41542	2.30049	1.16778	INA17	YPL099C
chrXIII	873266	873415	3.04367	3.092	3.65801	3.26456	2.67316	2.37257	3.34126	2.79566	1.16772	ADH2	YMR303C
chrX	279879	279978	3.624	8.21	3.88333	5.23911	5.35667	4.405	3.7	4.48722	1.16756	TAX4	YJL083W
chrXI	423063	423212	3.4214	2.72118	3.75333	3.29864	2.86	3.20133	2.41467	2.82533	1.16752	UFD4	YKL010C
chrX	55751	56200	3.7	3.25889	4.00278	3.65389	2.975	2.59733	3.81667	3.12967	1.1675	ECM25	YJL201W
chrI	126898	127097	7.69167	7.18	6.59429	7.15532	5.44571	6.125	6.81583	6.12885	1.16748	NTG1	YAL015C
chrXIV	714028	714177	4.55083	6.25939	5.01152	5.27391	5.23487	3.48238	4.835	4.51742	1.16746	LYS9	YNR050C
chrXII	927475	927574	3.30091	2.81273	3.30889	3.14084	2.42778	2.36909	3.27444	2.69044	1.16741	SFP1	YLR403W
chrII	536901	537100	3.7381	5.27588	4.406	4.47333	3.79543	3.16667	4.53472	3.83227	1.16728	RTC2	YBR147W
chrVII	972316	972465	3.10341	3.21556	3.97235	3.43044	3.01475	2.38417	3.42079	2.9399	1.16685	PFK1	YGR240C
chrV	410984	411083	3.16409	2.96609	2.42091	2.85036	2.94667	2.245	2.13667	2.44278	1.16685	RSP5	YER125W
chrXIV	720575	720674	3.424	4.238	3.59667	3.75289	2.48182	2.511	4.65625	3.21636	1.16681	POP2	YNR052C
chrV	101106	101255	2.96048	2.82072	3.20435	2.99518	2.71683	2.32449	2.6601	2.56714	1.16674	VMA3	YEL027W
chrXI	54179	54478	6.0075	5.84333	6.16458	6.00514	4.70407	4.7263	6.01048	5.14695	1.16674	EAP1	YKL204W
chrVII	1048949	1049098	2.79067	2.73974	2.85654	2.79565	2.25744	2.28796	2.64333	2.39624	1.16668	SCW4	YGR279C
chrVII	267701	267900	3.04364	3.79929	3.39937	3.4141	2.3075	2.98	3.493	2.92683	1.16648	RSM23	YGL129C
chrVII	591666	591815	2.95556	3.37333	2.20476	2.84455	2.472	2.51238	2.33222	2.43887	1.16634	SCM4	YGR049W
chrVI	39182	39331	3.76667	2.71333	2.95667	3.14556	2.80157	3.01407	2.27544	2.69703	1.1663	EMP47	YFL048C
chrXV	490289	490438	2.88676	2.92591	3.23456	3.01574	2.68341	2.24102	2.83284	2.58576	1.16629	VPS21	YOR089C
chrIX	100995	101194	4.15083	3.55437	4.353	4.0194	3.52643	3.5025	3.31143	3.44679	1.16613	FKH1	YIL131C
chrIX	290604	290703	2.90433	3.19784	3.05465	3.05227	2.73925	2.31773	2.80073	2.61924	1.16533	BCY1	YIL033C
chrVI	149461	149610	3.22296	3.68066	3.54601	3.48321	2.87333	2.64042	3.45339	2.98905	1.16532	LOC1	YFR001W
chrVIII	321965	322114	3.09933	3.06286	2.522	2.89473	2.47917	2.825	2.14833	2.48417	1.16527	SBE22	YHR103W
chrVII	1018094	1018193	3.78667	3.58556	5.69889	4.35704	4.06125	3.21556	3.94125	3.73935	1.16519	SAY1	YGR263C
chrX	502565	502764	10.2692	14.789	23.3558	16.138	7.75893	14.7277	19.0658	13.8508	1.16513	HUL4	YJR036C
chrI	167559	167658	2.68423	2.66522	3.15565	2.83503	2.23136	2.26318	2.8065	2.43368	1.16492	BUD14	YAR014C
chrXI	489039	489138	3.32286	2.7	2.81714	2.94667	2.20429	2.63667	2.74833	2.52976	1.1648	GCN3	YKR026C
chrXII	143738	143937	2.55	4.286	2.64643	3.16081	2.793	2.85083	2.49833	2.71406	1.16461	SFI1	YLL003W
chrVIII	199241	199440	3.10389	3.46375	4.37071	3.64612	3.31417	2.38929	3.68917	3.13087	1.16457	AAP1	YHR047C
chrIX	349873	349972	3.97125	3.43	2.98625	3.4625	3.57667	2.9075	2.43857	2.97425	1.16416	CFD1	YIL003W
chrXIV	48638	48787	3.55417	3.36989	2.88022	3.26809	3.16941	2.60039	2.65208	2.8073	1.16414	RFA2	YNL312W
chrXV	718037	718186	5.52222	4.91111	5.17722	5.20352	4.60222	3.08296	5.72444	4.46988	1.16413	MCA1	YOR197W
chrXVI	893798	893897	2.51727	3.37778	4.13	3.34168	3.1975	1.90333	3.51429	2.87171	1.16366	HDA3	YPR179C
chrXIV	551209	551408	3.19812	3.13429	2.9675	3.09997	2.2125	2.3625	3.4175	2.66417	1.16358	COG6	YNL041C
chrIX	266066	266165	3.03304	2.86905	3.2819	3.06133	2.78444	2.36625	2.74227	2.63099	1.16357	SYG1	YIL047C
chrXVI	324288	324537	7.47277	6.69588	6.49047	6.88637	5.79317	5.51113	6.4532	5.91917	1.1634	DBP1	YPL119C
chrXIII	350687	350950	17.1336	20.8564	11.5862	16.5254	15.4356	14.178	13.0003	14.2046	1.16338	YET2	YMR040W
chrXVI	567754	567853	3.72657	3.38279	3.13615	3.41517	3.05217	2.68532	3.06947	2.93565	1.16334	ICL2	YPR006C
chrXVI	74388	74537	2.84272	2.90768	3.16954	2.97331	2.43254	2.15484	3.08137	2.55625	1.16316	ATG41	YPL250C
chrXII	1038144	1038293	2.605	2.39333	3.70667	2.90167	2.52095	2.58762	2.37556	2.49471	1.16313	LEU3	YLR451W
chrXII	144688	144887	3.65	5.748	3.525	4.30767	4.12	2.57083	4.42	3.70361	1.1631	SFI1	YLL003W
chrXIII	761758	761857	2.35789	2.55419	3.05454	2.65554	2.35217	1.959	2.53835	2.28317	1.16309	FAA4	YMR246W
chrXIV	589148	589247	3.51556	5.06	3.61	4.06185	3.7375	3.8825	2.8575	3.4925	1.16302	FAP1	YNL023C
chrXII	552453	552602	4.29956	4.43763	4.33133	4.35617	4.12241	3.14222	3.97297	3.74587	1.16293	QRI5	YLR204W
chrXIII	513823	513972	2.51226	3.06827	2.42729	2.66927	1.96222	2.24545	2.67833	2.29534	1.16291	PKR1	YMR123W
chrX	142270	142419	3.60519	3.75417	2.73852	3.36596	2.92333	2.28667	3.47333	2.89444	1.1629	MRX5	YJL147C
chrXVI	158441	158590	2.82444	3.206	2.50182	2.84409	1.73083	3.14571	2.46095	2.44583	1.16283	RKM1	YPL208W
chrV	356767	356916	5.81333	3.59467	4.44667	4.61822	4.33333	4.56667	3.01467	3.97156	1.16282	UBP9	YER098W
chrXV	255969	256123	3.98655	3.89818	3.91746	3.93406	3.53889	2.97209	3.63999	3.38366	1.16267	PRE6	YOL038W
chrXI	514997	515146	6.49394	6.33893	7.14501	6.65929	5.61289	4.51741	7.05303	5.72778	1.16263	GAP1	YKR039W
chrXII	232871	233020	2.86429	2.87087	2.83163	2.8556	2.46446	2.31989	2.58419	2.45618	1.16262	PDC1	YLR044C
chrXII	866908	866924	2.88235	3.13726	3.01681	3.01214	2.42017	1.70588	3.64706	2.59104	1.16252	ROM2	YLR371W
chrVII	629070	629219	3.06067	2.474	2.87778	2.80415	2.66564	1.95795	2.61333	2.41231	1.16243	ROM1	YGR070W
chrIV	233290	233389	3.38588	3.05643	2.42235	2.95489	2.63038	2.32786	2.66808	2.54211	1.16238	VCX1	YDL128W
chrX	649077	649265	6.54773	6.44988	6.75508	6.58423	5.64251	4.40904	6.94212	5.66456	1.16236	ATP2	YJR121W
chrIV	687388	687537	2.81818	3.08242	2.43833	2.77965	2.30571	1.86095	3.00778	2.39148	1.16231	APC4	YDR118W
chrXV	48034	48133	2.63546	2.55876	3.07624	2.75682	2.44606	2.40961	2.26028	2.37198	1.16224	PEX11	YOL147C
chrIX	224257	224406	2.81349	2.57261	2.7566	2.71423	1.93515	2.11515	2.9563	2.33553	1.16215	SPO22	YIL073C
chrXV	158130	158229	3.18444	3.085	3.43375	3.2344	2.885	2.69778	2.767	2.78326	1.16209	DUF1	YOL087C
chrXII	169615	169714	3.60643	3.42538	3.78333	3.60505	3.02071	3.14929	3.13687	3.10229	1.16206	LOT6	YLR011W
chrXIV	18949	19048	3.526	3.42917	3.2975	3.41756	3.32	2.81273	2.69083	2.94119	1.16196	RPD3	YNL330C
chrXIV	513706	513805	3.76353	3.22765	3.17353	3.38824	2.99187	2.53813	3.21867	2.91622	1.16186	ARP5	YNL059C
chrXV	136436	136635	2.33687	3.2175	3.12167	2.89201	2.89136	1.93885	2.6375	2.48924	1.16181	WRS1	YOL097C
chrXVI	471498	471747	3.06125	3.59046	3.46587	3.37253	2.80364	2.70336	3.20178	2.90292	1.16177	NOP4	YPL043W
chrIX	272612	272777	4.7618	4.78874	5.22391	4.92482	4.66448	3.57821	4.47549	4.23939	1.16168	PIG2	YIL045W
chrXIV	110296	110468	5.79611	6.23988	4.64792	5.56131	4.64695	4.02973	5.68545	4.78738	1.16166	ERG24	YNL280C
chrIV	752932	753231	3.99611	5.91417	5.67733	5.19587	5.33111	3.20667	4.88889	4.47556	1.16094	EKI1	YDR147W
chrV	118818	118917	2.29875	2.97	3.57833	2.94903	2.89714	2.27857	2.44571	2.54048	1.16082	PXP1	YEL020C
chrVII	675287	675533	4.73876	5.04453	4.36032	4.71454	4.16079	3.65452	4.37328	4.06286	1.1604	VAS1	YGR094W
chrXV	820424	820623	7.96938	9.70676	10.9794	9.55186	9.05139	7.6303	8.02063	8.23411	1.16004	RBL2	YOR265W
chrXV	206404	206553	2.58807	2.97136	2.43944	2.66629	2.27143	2.04641	2.57769	2.29851	1.16001	MET22	YOL064C
chrXV	1032240	1032389	3.17	2.69733	4.29733	3.38822	2.53333	3.316	2.91333	2.92089	1.16	GPB1	YOR371C
chrXI	254497	254696	3.34353	3.9368	3.7338	3.67138	3.03848	2.53158	3.92574	3.16526	1.1599	YPF1	YKL100C
chrIV	237298	237397	3.88181	3.81307	3.82492	3.83993	3.31	2.91604	3.70607	3.3107	1.15985	CDC48	YDL126C
chrXVI	102496	102795	3.15733	3.45963	2.68233	3.09977	3.03815	2.69519	2.28606	2.67313	1.1596	ENV7	YPL236C
chrVIII	230072	230321	4.73467	5.86114	4.36356	4.98645	4.5	4.23133	4.16914	4.30016	1.1596	SSF1	YHR066W
chrXI	182180	182549	4.08998	5.57069	4.72737	4.79601	4.19505	3.7036	4.51126	4.13664	1.1594	TGL1	YKL140W
chrIV	407182	407292	3.53453	2.03112	3.35836	2.97467	2.50563	1.91779	3.27374	2.56572	1.15939	RTK1	YDL025C
chrXI	127945	128044	3.855	3.77385	3.47793	3.70226	3.45826	2.73923	3.3825	3.19333	1.15937	NNK1	YKL171W
chrXV	710485	710584	5.349	6.40875	5.50222	5.75332	5.13889	4.37667	5.374	4.96319	1.1592	PEX27	YOR193W
chrII	176959	177552	4.15993	3.60354	4.06061	3.94136	3.78066	2.9709	3.44921	3.40026	1.15913	MCM2	YBL023C
chrII	800869	801068	3.04	3.23563	2.92071	3.06545	2.67	2.76778	2.49643	2.64474	1.15907	MAL33	YBR297W
chrXI	317852	317951	3.2708	3.28167	3.71	3.42082	3.31857	2.76619	2.77	2.95159	1.15898	MNR2	YKL064W
chrIV	1338402	1338601	3.085	2.98767	3.40028	3.15765	2.93278	2.57437	2.6665	2.72455	1.15896	THI74	YDR438W
chrXIII	286127	286326	2.87	3.00583	4.267	3.38094	2.733	2.6025	3.417	2.9175	1.15885	ANY1	YMR010W
chrII	63956	64155	2.89533	3.39654	2.505	2.93229	3.23583	1.69389	2.662	2.53057	1.15875	BOI1	YBL085W
chrXV	427856	428255	15.37	18.5127	24.084	19.3222	17.588	14.4427	17.9983	16.6763	1.15866	VHS3	YOR054C
chrXI	550899	550998	5.87222	5.91	6.69875	6.16032	5.40375	3.80182	6.74571	5.31709	1.15859	TRM2	YKR056W
chrXIV	399335	399434	2.67885	3.08167	2.54391	2.76814	2.47314	2.19795	2.49727	2.38945	1.15848	TOM70	YNL121C
chrIV	1343735	1343884	4.21889	2.22095	2.43429	2.95804	2.29867	2.82667	2.535	2.55344	1.15845	DOT1	YDR440W
chrII	248394	248493	5.53769	4.93231	5.57	5.34667	4.48364	4.1065	5.258	4.61605	1.15828	UGA2	YBR006W
chrXV	400536	400685	3.67144	3.27905	3.01785	3.32278	3.13663	2.73542	2.73445	2.86883	1.15823	PEP12	YOR036W
chrIV	678712	678861	3.20667	3.62167	1.60389	2.81074	3.19	2.11667	1.97429	2.42698	1.15812	ALT2	YDR111C
chrVIII	182128	182227	3.26429	3.18455	2.75095	3.06659	2.46421	2.518	2.96353	2.64858	1.15783	PUT2	YHR037W
chrVI	22552	22701	2.56933	3.75	3.19733	3.17222	2.85333	2.736	2.63067	2.74	1.15775	AQY3	YFL054C
chrXIII	76555	76704	5.73133	4.54963	4.22067	4.83388	4.16444	3.99667	4.3675	4.1762	1.15748	ARG81	YML099C
chrII	797549	797698	5.05261	4.91459	4.78533	4.91751	4.40283	3.93667	4.40685	4.24878	1.15739	PHO89	YBR296C
chrXIII	285627	285826	4.17063	5.47083	4.202	4.61449	5.147	3.5	3.315	3.98733	1.15729	ANY1	YMR010W
chrXII	254823	255022	5.58187	5.6113	5.34268	5.51195	4.78462	4.13674	5.36782	4.76306	1.15723	ERG3	YLR056W
chrIV	561780	561929	3.30232	3.65375	3.44644	3.4675	2.79023	2.87029	3.32874	2.99642	1.15722	CDC34	YDR054C
chrXV	315795	315944	3.41417	2.01404	2.95364	2.79395	2.2819	2.17131	2.79016	2.41446	1.15717	RPB11	YOL005C
chrII	267013	267162	2.71855	2.67075	2.21389	2.5344	2.44436	1.69859	2.42756	2.19017	1.15717	GRX7	YBR014C
chrVII	899931	900180	4.929	3.7824	3.34	4.01713	3.473	3.248	3.6936	3.47153	1.15716	ELP2	YGR200C
chrII	482892	482991	2.83533	2.81538	3.72688	3.12586	3.40357	2.19333	2.50929	2.70206	1.15684	GRS1	YBR121C
chrXV	930864	931013	3.59481	3.61467	3.16535	3.45828	2.91707	2.73685	3.31543	2.98978	1.1567	SNC2	YOR327C
chrII	16706	16855	2.8925	2.68083	2.82583	2.79972	3.08778	1.88762	2.28667	2.42069	1.15658	PKC1	YBL105C
chrIII	224175	224248	2.51597	3.94015	2.79561	3.08391	2.61111	2.66066	2.7278	2.66652	1.15653	YIH1	YCR059C
chrIX	214500	214749	3.81687	3.99238	4.067	3.95875	3.30956	2.92822	4.03305	3.42361	1.15631	THS1	YIL078W
chrIV	1462771	1462970	5.7325	4.79571	5.51857	5.34893	5.61357	3.08125	5.18333	4.62605	1.15626	GIN4	YDR507C
chrXIII	81770	81969	2.04318	2.2645	3.28071	2.52947	2.44667	2.36071	1.75727	2.18822	1.15595	RAD10	YML095C
chrXVI	605039	605138	2.29857	2.52333	3.45167	2.75786	2.17	2.22167	2.7675	2.38639	1.15566	SDD4	YPR022C
chrX	235080	235279	7.14909	7.08038	6.33292	6.85413	5.95937	5.68048	6.15341	5.93109	1.15563	GSH1	YJL101C
chrII	358496	358595	3.17444	2.71625	2.20375	2.69815	2.26556	1.88222	2.85667	2.33481	1.15562	AKL1	YBR059C
chrXV	929522	929621	2.54389	2.6775	3.138	2.78646	2.38091	2.80909	2.04417	2.41139	1.15554	MYO2	YOR326W
chrIX	275046	275145	3.10143	2.697	4.12125	3.30656	2.806	2.04	3.74	2.862	1.15533	PKP1	YIL042C
chrXIII	740223	740372	3.266	2.4	2.342	2.66933	2.46286	1.98867	2.48	2.31051	1.1553	RNH1	YMR234W
chrVIII	387334	387520	6.57112	5.7276	5.85983	6.05285	6.11459	5.99043	3.61421	5.23974	1.15518	RPC10	YHR143W-A
chrXVI	119521	119670	3.02433	2.75451	2.59333	2.79073	2.51524	2.74933	1.98375	2.41611	1.15505	CET1	YPL228W
chrVIII	137162	137511	4.26698	5.53692	4.42036	4.74142	4.56588	3.40968	4.34	4.10519	1.15498	YSC84	YHR016C
chrVII	454495	454594	4.65	4.955	6.64714	5.41738	4.19786	3.82308	6.05111	4.69068	1.15492	STT3	YGL022W
chrV	245150	245299	4.05273	3.39667	2.59697	3.34879	2.79879	2.79692	3.10333	2.89968	1.15488	SAP1	YER047C
chrXVI	674165	674364	4.03743	3.70893	3.58964	3.77867	3.59353	2.88281	3.33967	3.272	1.15485	YMC1	YPR058W
chrIV	770933	771082	3.93016	4.52848	6.83426	5.09763	3.7976	4.30892	5.13583	4.41412	1.15485	HOM2	YDR158W
chrXII	177074	177273	5.90679	4.91	4.07972	4.9655	3.18056	5.05615	4.66269	4.2998	1.15482	PML1	YLR016C
chrVII	419449	419598	2.05143	2.02308	2.58	2.21817	2.2175	1.91091	1.63467	1.92103	1.15468	HEM2	YGL040C
chrVII	679540	679689	2.01	2.26444	3.48833	2.58759	2.00267	1.94444	2.776	2.24104	1.15464	ASK10	YGR097W
chrIX	63629	63978	5.3081	5.40857	5.93111	5.54926	4.93556	4.32159	5.16127	4.80614	1.15462	MLP2	YIL149C
chrVII	883237	883336	3.48759	3.5073	3.21673	3.40387	3.06124	2.98063	2.8031	2.94832	1.15451	TDH3	YGR192C
chrX	531262	531411	2.80242	3.23022	3.45216	3.1616	2.59952	2.67857	2.9381	2.73873	1.1544	OSM1	YJR051W
chrII	687211	687360	2.61889	2.24444	3.12778	2.6637	2.18667	2.91733	1.81889	2.30763	1.1543	VHC1	YBR235W
chrXV	554271	554470	3.30054	2.74509	3.30413	3.11659	2.95	2.30187	2.84828	2.70005	1.15427	LEO1	YOR123C
chrIV	1103873	1103972	2.87625	3.09188	3.20667	3.05826	2.605	2.90923	2.43467	2.64963	1.15422	MCM21	YDR318W
chrIV	1024397	1024546	3.72444	3.116	2.98722	3.27589	2.92242	2.47067	3.12182	2.8383	1.15417	MRX10	YDR282C
chrIII	164201	164900	3.71214	4.1525	4.48381	4.11615	3.33087	3.43877	3.93	3.56655	1.1541	NPP1	YCR026C
chrXII	695052	695151	4.608	4.13875	3.43091	4.05922	3.71778	2.65111	4.18286	3.51725	1.15409	DBP9	YLR276C
chrXV	933180	933279	2.80676	3.02308	2.822	2.88395	2.49269	2.30571	2.69893	2.49911	1.15399	PDR10	YOR328W
chrXVI	428703	428902	3.56111	3.3608	3.70435	3.54209	2.91569	2.41379	3.87981	3.06977	1.15386	CWC27	YPL064C
chrXI	149112	149411	3.93857	3.876	4.37389	4.06282	3.66857	3.065	3.83051	3.52136	1.15376	KDX1	YKL161C
chrIV	100447	100646	4.56853	3.77709	4.12917	4.15826	3.97307	2.98679	3.85355	3.60447	1.15364	MGT1	YDL200C
chrXIV	641197	641296	3.98286	5.368	3.285	4.21195	2.676	3.604	4.67333	3.65111	1.15361	LRO1	YNR008W
chrIII	102418	102567	5.1037	4.76071	6.44377	5.43606	5.08395	3.99762	5.0552	4.71226	1.1536	GBP2	YCL011C
chrV	463066	463165	2.5	2.9	3.095	2.83167	2.288	2.21714	2.86	2.45505	1.15341	SCC4	YER147C
chrIV	1000072	1000271	3.645	4.33714	3.93143	3.97119	3.03143	3.52	3.77833	3.44325	1.15332	HEL2	YDR266C
chrXV	148783	148932	3.21667	3.3963	3.30933	3.30743	3.15083	2.59417	2.85833	2.86778	1.15331	MSH2	YOL090W
chrIII	64707	64856	3.664	4.25481	2.86467	3.59449	2.79961	3.09407	3.45667	3.11678	1.15327	RRP7	YCL031C
chrXIV	536882	537081	7.95833	11.025	5.24375	8.07569	5.08	7.015	8.9125	7.0025	1.15326	SFB2	YNL049C
chrVI	88699	88898	3.41958	1.99038	2.87042	2.76013	2.67167	1.90115	2.60792	2.39358	1.15314	EPL1	YFL024C
chrIV	286285	286434	2.9258	3.5271	3.42028	3.29106	2.7975	2.76273	3.00211	2.85411	1.15309	RPN6	YDL097C
chrXI	383142	383291	2.71933	3.12	4.19238	3.3439	2.91273	3.16667	2.62067	2.90002	1.15306	MAE1	YKL029C
chrIX	357505	357654	6.995	5.31833	6.79333	6.36889	5.13833	4.79667	6.64	5.525	1.15274	MPH1	YIR002C
chrXIII	612539	612688	5.63238	5.01	3.92762	4.85667	4.23867	4.44444	3.95667	4.21326	1.15271	ECM5	YMR176W
chrI	95242	95391	2.42733	2.41926	2.21833	2.35498	2.22467	2.07267	1.83212	2.04315	1.15262	SAW1	YAL027W
chrX	159139	159238	2.93	2.62167	3.86333	3.13833	2.876	2.80667	2.48571	2.72279	1.15262	LCB3	YJL134W
chrVIII	185401	185500	3.27429	2.96167	2.80667	3.01421	2.985	2.40167	2.45923	2.6153	1.15253	MSC7	YHR039C
chrXII	825170	825369	3.54964	2.85269	2.38143	2.92792	2.492	2.97556	2.154	2.54052	1.15249	KAP95	YLR347C
chrXVI	38655	38754	3.95862	3.39742	2.74278	3.36627	3.474	3.065	2.2244	2.92113	1.15239	ACM1	YPL267W
chrX	381678	381877	4.05709	4.14915	4.10622	4.10415	3.7846	2.91541	3.98484	3.56161	1.15233	KAR2	YJL034W
chrXV	165145	165394	3.023	3.87486	3.7581	3.55198	2.64992	3.032	3.5654	3.08244	1.15233	PHM7	YOL084W
chrXII	835550	835849	4.96556	5.96083	4.754	5.2268	4.89433	3.07694	5.63667	4.53598	1.1523	BUD8	YLR353W
chrII	188028	188127	2.61111	3.78857	1.93	2.77656	2.81714	1.86556	2.54667	2.40979	1.1522	PEP1	YBL017C
chrXIII	19135	19434	3.7457	3.70078	3.64366	3.69671	3.74526	2.66053	3.22013	3.20864	1.15211	ERG13	YML126C
chrIV	61852	62101	5.3	5.07067	6.248	5.53956	4.86667	4.56133	4.99733	4.80844	1.15205	CDC13	YDL220C
chrIX	120443	120542	3.70944	4.502	4.06929	4.09358	3.15083	3.43273	4.07818	3.55391	1.15185	STH1	YIL126W
chrVII	982963	983162	4.01028	3.511	3.7273	3.74953	3.20683	2.85147	3.70759	3.2553	1.15182	BRF1	YGR246C
chrIV	561430	561529	2.79539	3.16687	2.63541	2.86589	2.28601	2.2421	2.93656	2.48822	1.15178	CDC34	YDR054C
chrXVI	787240	787339	3.50333	1.85091	3.98	3.11141	2.74765	2.59182	2.76556	2.70167	1.15166	CTR1	YPR124W
chrIV	714781	714880	3.08159	2.64229	2.96229	2.89539	2.65742	2.07462	2.81053	2.51419	1.15162	SAC6	YDR129C
chrXIV	399485	399634	2.61564	3.1054	3.02145	2.91416	2.66648	2.24581	2.6796	2.53063	1.15156	TOM70	YNL121C
chrXIV	604220	604369	6.29667	6.42667	7.43333	6.71889	6.06	4.99667	6.44762	5.83476	1.15153	PUB1	YNL016W
chrVIII	319450	319549	3.29429	2.76833	3.44143	3.16802	2.228	2.926	3.1	2.75133	1.15145	KIC1	YHR102W
chrXIV	369048	369147	3.83455	3.3175	3.21833	3.45679	3.0025	2.343	3.66222	3.00257	1.15128	NAM9	YNL137C
chrIV	837367	837516	4.05615	3.60143	3.79905	3.81887	3.41219	2.8095	3.72976	3.31715	1.15125	CCT6	YDR188W
chrX	293360	293509	3.20333	3.39091	3.466	3.35341	2.70524	2.79867	3.23576	2.91322	1.1511	PRY3	YJL078C
chrVIII	507820	507919	3.578	6.89333	3.9075	4.79294	4.114	4.43	3.9475	4.16383	1.15109	MNL1	YHR204W
chrXII	235393	235842	9.02667	8.86242	7.73444	8.54118	8.15143	6.00028	8.10952	7.42041	1.15104	STU2	YLR045C
chrXIV	407402	407501	3.5952	3.31509	3.26039	3.39023	3.10182	2.41625	3.3183	2.94546	1.151	MLS1	YNL117W
chrXIV	200612	200711	3.89015	3.73217	3.74222	3.78818	3.17635	3.28471	3.41485	3.29197	1.15073	LAP3	YNL239W
chrXV	309816	310015	3.57382	3.58714	3.85833	3.6731	2.79088	3.20471	3.58156	3.19238	1.15058	MDM12	YOL009C
chrII	690318	690417	3.0475	2.30556	1.55905	2.30403	1.88312	1.6325	2.49231	2.00264	1.1505	ABD1	YBR236C
chrVIII	390651	390850	9.98989	10.8425	9.69691	10.1764	8.86212	7.91125	9.76584	8.8464	1.15035	CRP1	YHR146W
chrXII	958003	958122	4.75128	4.07569	5.22879	4.68525	4.43333	3.41296	4.37273	4.07301	1.15032	CDC73	YLR418C
chrIV	176965	177164	4.06947	4.75944	4.49079	4.4399	3.92912	3.79938	3.85094	3.85981	1.15029	CLB3	YDL155W
chrXV	833297	833496	3.86667	4.239	3.855	3.98689	3.461	2.768	4.169	3.466	1.15029	YTM1	YOR272W
chrIV	360159	360308	2.99721	2.79145	3.08667	2.95844	2.49362	2.53072	2.69143	2.57193	1.15028	MCH1	YDL054C
chrXIV	260995	261144	2.33889	4.02933	5.005	3.79107	3.32	2.795	3.77333	3.29611	1.15017	PSY2	YNL201C
chrVI	126630	126829	4.53368	4.13472	3.84447	4.17096	4.0575	3.53786	3.28433	3.62656	1.15011	BLM10	YFL007W
chrXIII	459525	459674	3.16303	2.70154	3.25944	3.04134	2.3837	2.49374	3.05686	2.64477	1.14995	MTG1	YMR097C
chrXVI	429003	429102	5.60889	6.0232	6.23043	5.95417	4.6931	5.09655	5.74556	5.1784	1.14981	CWC27	YPL064C
chrXIII	822050	822449	5.88156	5.90891	7.28923	6.3599	5.49932	4.88591	6.20917	5.53146	1.14977	FCP1	YMR277W
chrIV	508529	508628	3.13156	2.65515	2.49929	2.762	2.60419	2.2607	2.3425	2.40246	1.14965	MRH1	YDR033W
chrIV	1449881	1450130	5.55893	6.15433	4.89323	5.5355	5.3672	4.4592	4.61911	4.81517	1.1496	LCD1	YDR499W
chrIII	230111	230210	3.57929	3.36308	2.715	3.21912	2.8975	2.979	2.52429	2.80026	1.14958	HCM1	YCR065W
chrXVI	272336	272485	1.68848	3.15429	1.77533	2.20603	2.19143	1.91143	1.65417	1.91901	1.14957	PPT2	YPL148C
chrXV	750030	750329	3.18852	4.23778	3.8075	3.7446	3.18095	2.77667	3.81571	3.25778	1.14943	RFC1	YOR217W
chrVII	629770	629969	3.6715	3.4775	4.08833	3.74578	2.86769	3.03308	3.87643	3.25907	1.14934	ROM1	YGR070W
chrI	108370	108519	3.66667	2.80333	3.36148	3.27716	3.69429	1.75333	3.10667	2.85143	1.1493	PMT2	YAL023C
chrX	514099	514198	3.047	2.87	2.15091	2.6893	2.20875	2.57286	2.24	2.34054	1.14901	NUP85	YJR042W
chrXVI	645258	645353	3.39345	3.1888	3.0191	3.20045	2.69401	2.37874	3.28418	2.78564	1.14891	VMA13	YPR036W
chrXI	159849	160098	4.1192	4.3216	3.798	4.0796	3.3624	2.46514	4.825	3.55085	1.14891	RSM22	YKL155C
chrXIV	428952	429101	2.35067	3.26	1.99619	2.53562	2.20242	2.405	2.014	2.20714	1.14882	MET4	YNL103W
chrV	321514	321613	2.77882	3.21941	2.36	2.78608	2.70529	2.00105	2.57125	2.42587	1.14849	AIM9	YER080W
chrXIV	121123	121322	3.53907	3.37204	3.92214	3.61108	3.54297	2.69937	3.19152	3.14462	1.14834	GOR1	YNL274C
chrVI	249072	249171	3.77531	3.23076	3.55466	3.52024	3.00289	2.89721	3.29804	3.06605	1.14814	PRE4	YFR050C
chrIV	618982	619081	4.15	3.60667	3.43667	3.73111	2.95548	3.41679	3.37778	3.25002	1.14803	SLU7	YDR088C
chrVII	92233	92332	3.21438	2.47786	2.59316	2.7618	1.94533	2.61	2.662	2.40578	1.14798	VAM7	YGL212W
chrXII	57295	57394	3.345	3.12167	3.225	3.23056	2.832	2.776	2.835	2.81433	1.14789	VPS13	YLL040C
chrIV	1119927	1120126	7.124	8.41187	7.11312	7.54967	6.38786	5.99417	7.34929	6.5771	1.14787	YCG1	YDR325W
chrXIV	121423	121622	2.73296	2.83389	3.17607	2.91431	2.76568	2.45138	2.40043	2.53916	1.14774	GOR1	YNL274C
chrIII	239741	239890	2.76439	2.54342	2.9187	2.74217	2.42609	2.34111	2.40063	2.38928	1.1477	CPR4	YCR069W
chrXII	582684	582983	5.55593	4.99042	6.41191	5.65275	5.1637	4.19259	5.42	4.92543	1.14767	IFH1	YLR223C
chrXV	7946	8095	4.20381	5.92933	4.96889	5.03401	3.94593	4.03619	5.1781	4.38674	1.14755	BDS1	YOL164W
chrXII	722000	722099	3.92311	3.98585	3.23845	3.71581	3.46243	2.80902	3.44275	3.23807	1.14754	ATP14	YLR295C
chrXIII	273587	273780	3.79811	3.30191	2.18686	3.09563	4.11856	1.92121	2.05596	2.69858	1.14713	AIM34	YMR003W
chrXII	573651	573750	2.79739	2.76971	3.11222	2.89311	2.58257	2.15548	2.8284	2.52215	1.14708	COA4	YLR218C
chrIV	304457	304606	4.73604	4.37812	4.65453	4.58956	4.05	3.38256	4.57082	4.00113	1.14707	NDE2	YDL085W
chrXII	316383	316482	2.76722	3.20278	2.70696	2.89232	2.22333	2.535	2.80615	2.5215	1.14706	GAA1	YLR088W
chrII	181599	181748	2.77472	3.02788	3.29825	3.03362	3.16905	1.84091	2.92458	2.64485	1.14699	HAP3	YBL021C
chrIV	946717	946816	3.05923	3.03091	3.4675	3.18588	2.39846	2.88083	3.05364	2.77764	1.14697	AMD2	YDR242W
chrXIII	881848	882047	4.7419	4.80825	4.52022	4.69012	4.58667	2.79125	4.89	4.08931	1.14692	FKS3	YMR306W
chrV	178281	178475	3.80917	4.57235	4.55072	4.31075	4.43443	3.19456	3.64696	3.75865	1.14689	PRE1	YER012W
chrIX	219345	219494	2.87802	2.77111	3.02574	2.89162	2.47797	2.32028	2.76606	2.52144	1.14682	RPN2	YIL075C
chrVII	485895	486044	3.40431	3.92056	4.96727	4.09738	2.98333	3.39444	4.34143	3.57307	1.14674	PMC1	YGL006W
chrXV	857972	858171	3.80083	4.24375	3.603	3.88253	3.21625	3.23375	3.7075	3.38583	1.1467	SNF2	YOR290C
chrXV	885765	885914	3.98148	3.54074	3.61037	3.71086	3.01429	3.11905	3.57524	3.23619	1.14668	ISW2	YOR304W
chrXIII	282330	282479	1.29733	2.47619	1.83524	1.86959	1.74133	1.50667	1.64333	1.63044	1.14667	PLB1	YMR008C
chrIV	568399	568548	2.92863	2.76458	3.60333	3.09885	2.44	2.67926	2.98815	2.70247	1.14667	TGL2	YDR058C
chrXV	105973	106072	2.9012	3.01348	2.75958	2.89142	2.67533	1.99367	2.89615	2.52172	1.14661	SKM1	YOL113W
chrVIII	51122	51271	2.64	3.13256	2.8081	2.86022	2.70769	2.08384	2.69286	2.4948	1.14647	RIM101	YHL027W
chrIV	73379	73478	2.84655	3.25408	2.70585	2.93549	2.54268	2.4075	2.73139	2.56052	1.14644	GDH2	YDL215C
chrII	502043	502142	7.68	4.75	9.01	7.14667	6.3	4.39667	8.005	6.23389	1.14642	HSL7	YBR133C
chrIX	132245	132444	5.15458	4.92826	4.90722	4.99669	3.89729	3.60688	5.57167	4.35861	1.1464	QDR2	YIL121W
chrVII	1082699	1082729	5.82903	4.21936	5.01613	5.02151	4.71464	4.34409	4.08244	4.38039	1.14636	COS6	YGR295C
chrXV	824949	825048	3.19778	3.002	2.27417	2.82465	2.32545	1.75083	3.316	2.4641	1.14632	HRK1	YOR267C
chrVII	1062207	1062456	2.7032	3.7225	3.55506	3.32692	2.9565	2.433	3.3195	2.903	1.14603	ZUO1	YGR285C
chrXI	359212	359311	1.27588	2.08769	3.24833	2.20397	2.10889	1.93889	1.722	1.92326	1.14596	SPC42	YKL042W
chrXII	619423	619572	4.56944	5.60303	5.29467	5.15571	3.93111	3.89926	5.66833	4.49957	1.14582	VPS34	YLR240W
chrII	244038	244230	5.02694	4.36788	5.55699	4.98394	3.36269	3.01865	6.66839	4.34991	1.14576	COQ1	YBR003W
chrIV	969291	969440	3.29237	3.34637	3.67913	3.43929	3.15829	2.93758	2.90955	3.0018	1.14574	CTA1	YDR256C
chrXV	248344	248493	2.95474	3.43833	3.55867	3.31725	3.20314	2.28281	3.2	2.89531	1.14573	NTG2	YOL043C
chrX	227450	227549	3.90263	3.8415	3.86286	3.869	3.03182	3.15167	3.94718	3.37689	1.14573	PAM16	YJL104W
chrXIV	173473	173672	5.89821	5.04929	5.26417	5.40389	4.55615	4.15033	5.4435	4.71666	1.1457	NRD1	YNL251C
chrXIV	398585	398734	4.1741	4.79143	4.65754	4.54102	3.76533	3.05538	5.0705	3.96374	1.14564	TOM70	YNL121C
chrVII	975578	975877	5.308	5.19967	5.08	5.19589	4.26533	4.432	4.90917	4.5355	1.1456	YAP1802	YGR241C
chrVII	394902	395101	3.746	5.505	3.45417	4.23506	3.1325	3.075	4.88333	3.69694	1.14556	GEP7	YGL057C
chrX	406378	406577	2.24359	2.48386	3.16711	2.63152	2.7032	2.12975	2.05879	2.29725	1.14551	TPH3	YJL016W
chrIV	1368633	1368732	3.27471	3.18625	3.78571	3.41556	2.95471	3.13056	2.86056	2.98194	1.14541	NHX1	YDR456W
chrVIII	160785	160934	7.65033	6.87556	6.50035	7.00875	7.78917	4.48121	6.09111	6.1205	1.14513	VMA16	YHR026W
chrV	393457	393556	3.6025	3.4325	2.99375	3.34292	2.94111	2.178	3.63889	2.91933	1.1451	BOI2	YER114C
chrXV	212664	212813	3.76167	2.29956	2.33292	2.79805	2.44533	2.79733	2.0881	2.44359	1.14506	PRS5	YOL061W
chrII	65906	66105	2.365	2.85	3.19182	2.80227	2.39833	2.27111	2.673	2.44748	1.14496	BOI1	YBL085W
chrXII	507583	507631	1.70554	2.34111	4.23673	2.76113	2.93878	2.12245	2.17347	2.41156	1.14495	CBF5	YLR175W
chrXI	133792	133991	3.3246	3.25273	3.465	3.34744	3.52579	2.72174	2.52359	2.92371	1.14493	MRP49	YKL167C
chrVII	1008172	1008271	3.28933	2.52	2.70077	2.8367	2.70133	2.16933	2.56357	2.47808	1.14472	RAD2	YGR258C
chrXIV	294075	294174	7.05	6.47444	6.50263	6.67569	6.44083	4.92733	6.13	5.83272	1.14452	NPR1	YNL183C
chrIX	327704	327853	4.37077	4.58056	4.76242	4.57125	3.85333	4.23067	3.89879	3.99426	1.14445	MNT3	YIL014W
chrXIII	165012	165261	3.90927	3.67489	3.97689	3.85368	3.23714	3.551	3.31382	3.36732	1.14444	SPC2	YML055W
chrXIII	810574	810773	4.33016	3.96692	4.48232	4.2598	4.2345	3.18872	3.74391	3.72237	1.14438	SCS7	YMR272C
chrIV	555975	556124	3.19795	3.32552	3.41979	3.31442	2.75752	2.80225	3.12903	2.89627	1.14437	TPI1	YDR050C
chrVI	108777	108926	3.27795	3.73	3.25077	3.41957	3.35704	2.58111	3.02667	2.98827	1.14433	IES1	YFL013C
chrXIV	17949	18048	2.78267	2.94167	3.11667	2.947	2.97182	2.04091	2.71583	2.57619	1.14394	RPD3	YNL330C
chrVII	889483	889682	2.50312	3.43313	3.65429	3.19685	3.557	2.502	2.325	2.79467	1.14391	SKI6	YGR195W
chrX	401574	401773	3.06342	3.241	2.73676	3.01373	2.581	2.50184	2.82156	2.6348	1.14382	BBC1	YJL020C
chrIV	1456896	1457045	3.99062	3.66716	4.33718	3.99832	4.09481	2.81033	3.58167	3.4956	1.14381	PSP1	YDR505C
[truncated: 4,953 more rows]
[truncated: 4 more columns]
