# Supplementary material for: m6A modification of a 3′ UTR site reduces RME1 mRNA levels to promote meiosis
Source: Nat Commun. 2019 Jul 30;10:3414. doi: 10.1038/s41467-019-11232-7 (PMC6667471; doi:10.1038/s41467-019-11232-7)
Supplement: Supplementary file 6 — Supplementary Data 2 [file 41467_2019_11232_MOESM6_ESM.xlsx]

## Sheet: Sheet1
	ime4-cat/ IME4	-log(p value)
AAC1	-0.289571	1.31987
AAD10	0.392235	4.15772
AAD4	0.250792	0.360618
AAP1	-0.384227	1.40159
AAT1	0.261536	0.724587
AAT2	0.150471	2.07258
ABD1	-0.173379	0.886338
ABF1	-0.302035	1.7213
ABF2	0.0334078	0.15773
ABP1	0.530413	1.75842
ABP140	-0.51883	1.88477
ABZ1	-0.0751533	0.113039
ABZ2	-0.187573	0.942186
ACA1	0.554178	3.45557
ACB1	-0.5986	2.37165
ACC1	0.2854	2.02044
ACE2	0.48245	1.2636
ACF2	-0.313525	0.787779
ACF4	0.131706	0.376345
ACH1	-0.651579	3.40778
ACM1	-0.457357	2.32991
ACO1	0.511792	4.11924
ACO2	0.273433	0.706171
ACP1	0.0627862	0.29283
ACS1	-0.381029	2.57369
ACS2	0.957704	2.57495
ACT1	0.155206	1.51491
ADD37	-0.164469	0.353374
ADD66	-0.356527	1.09852
ADE1	0.188424	0.88699
ADE12	0.45673	1.95912
ADE13	0.319388	1.69562
ADE16	0.269593	1.83574
ADE17	1.1913	3.9063
ADE2	-0.0932431	0.437244
ADE3	0.51271	2.02246
ADE4	0.0783516	0.478371
ADE5,7	0.172693	1.0075
ADE6	0.273817	1.59403
ADE8	0.0867479	0.149886
ADH1	0.192822	0.937521
ADH2	0.316937	1.65241
ADH3	0.335035	3.2753
ADH5	1.06356	2.87216
ADI1	-0.0649581	0.179749
ADK1	-0.147901	0.680109
ADO1	-0.128068	0.356883
ADP1	0.140336	1.09464
ADR1	-0.303987	1.61997
ADY2	-0.386194	2.74322
ADY3	0.024334	0.0237886
AEP1	0.023293	0.0446084
AFG1	0.586995	2.80154
AFG2	-0.259232	0.943513
AFG3	-0.0163783	0.0604261
AFI1	-0.311698	0.976177
AFR1	0.318116	2.00787
AFT1	0.334905	2.01118
AFT2	0.0460238	0.0788857
AGA1	-0.0077619	0.0490822
AGP1	0.985465	4.28408
AGP2	0.0730937	0.36792
AGP3	0.806981	2.92739
AGX1	0.401982	2.44523
AHA1	0.130862	1.34031
AHC1	0.0207054	0.183727
AHC2	0.401938	1.64007
AHP1	0.466934	2.06677
AIM11	-0.227412	0.235963
AIM14	-0.0767374	0.321133
AIM17	0.427495	2.50374
AIM18	-0.104509	0.270993
AIM19	0.326976	1.65658
AIM2	0.102596	0.83
AIM21	0.0546203	0.177716
AIM24	-0.0957393	0.411412
AIM25	0.0137097	0.0320181
AIM29	0.0635392	0.166453
AIM3	0.14044	0.49422
AIM39	-0.512352	1.90057
AIM41	0.0133963	0.0615028
AIM45	-0.41176	1.36046
AIM46	0.220346	0.626966
AIM6	0.608753	1.60954
AIM7	-0.0037974	0.013328
AIM9	0.17952	1.15973
AIP1	-0.122667	1.59561
AKL1	0.0881028	0.907721
AKR1	0.197417	0.378525
AKR2	0.144507	1.06728
ALA1	0.231725	2.53088
ALB1	-0.536168	0.783901
ALD2	0.0493979	0.220973
ALD3	0.266397	1.72674
ALD4	-0.0850874	2.26027
ALD5	0.827175	4.68466
ALE1	0.16649	0.363935
ALF1	-0.826632	2.1982
ALG1	0.0184639	0.119319
ALG12	0.164303	0.668053
ALG13	-0.363873	1.1716
ALG14	-0.4088	1.92014
ALG2	-0.300482	0.884892
ALG3	-0.55733	1.73126
ALG5	-0.563386	0.62974
ALG6	-0.0651958	0.263986
ALG7	-0.51269	1.88607
ALG9	0.136204	0.301324
ALO1	0.455335	2.53174
ALP1	-1.05919	3.58896
ALR1	0.124467	0.377461
ALT1	0.216928	0.895105
ALT2	-0.405706	1.22968
ALY1	0.44889	1.86188
ALY2	-0.326245	1.07297
AMA1	-0.970273	2.85288
AMD1	0.334775	1.90959
AMD2	0.361774	1.20845
AML1	0.190517	1.49964
AMS1	0.132697	0.936797
ANP1	0.142868	0.40515
ANR2	-0.319738	1.84701
ANT1	0.247653	0.892805
AOS1	-0.0113561	0.022652
APA1	-0.20447	2.09029
APA2	-0.209046	0.97817
APC1	-0.28266	1.10908
APC11	-0.184021	0.723679
APC2	-0.0022227	0.00665215
APC4	-0.752893	2.17518
APC9	-0.814083	3.21268
APD1	-0.493291	1.82679
APE1	0.0485951	0.148658
APE2	0.0374077	0.386181
APE3	0.111136	0.764014
APE4	0.165568	1.23483
APJ1	-0.111429	0.810917
APL1	0.155117	1.28166
APL2	0.0437156	0.572013
APL3	-0.304805	2.24503
APL4	-0.94046	2.38059
APL5	0.244352	1.44708
APL6	-0.0474836	0.117442
APM2	0.14259	1.82453
APM4	0.159314	2.21384
APN1	-0.277299	0.596198
APP1	0.00758785	0.0373875
APS3	-0.48204	2.02226
APT1	-0.0386139	0.109354
APT2	-0.21437	0.587869
AQY1	0.211778	0.467574
ARA1	0.553264	4.74888
ARA2	0.217056	0.503303
ARB1	-0.0577297	0.642455
ARC1	-0.301983	2.6538
ARC15	-0.16215	0.66148
ARC18	0.41266	2.67104
ARC19	-0.010578	0.0389311
ARC35	-0.0215404	0.0732993
ARC40	0.016437	0.100694
ARD1	-0.412866	2.20876
ARE1	0.436076	1.27862
ARE2	-1.05654	4.61521
ARF1	-0.444615	2.11586
ARF2	0.168789	1.49439
ARG1	0.635062	2.01398
ARG2	0.29319	1.12231
ARG3	-0.0975453	0.190334
ARG4	1.00255	4.12752
ARG5,6	0.60885	1.97291
ARG7	0.86747	3.17319
ARG81	-0.171916	0.971722
ARG82	-0.280344	0.777505
ARK1	0.211645	0.696617
ARL1	-0.0058002	0.00939657
ARL3	-0.546072	1.67965
ARO1	1.00375	3.51842
ARO10	-0.229913	1.14983
ARO2	0.157809	0.711749
ARO3	0.569838	2.94286
ARO4	0.405714	1.71638
ARO8	0.502175	1.38874
ARO80	0.388473	1.32752
ARO9	-0.891904	3.5761
ARP2	-0.15298	1.14722
ARP3	-0.0021671	0.0113117
ARP4	-0.283445	1.38593
ARP5	0.117397	0.345942
ARP7	-0.350701	1.25906
ARP8	0.149472	0.636103
ART10	0.253376	0.882307
ASA1	0.105174	0.52782
ASC1	0.551073	1.52199
ASE1	0.26488	1.19126
ASF1	-0.988262	1.57406
ASF2	-0.168447	1.32732
ASG1	0.0739301	0.142682
ASH1	0.901686	3.22451
ASI1	0.13169	0.351176
ASI2	0.180595	0.830045
ASI3	0.380128	0.952845
ASK1	-0.200168	0.715826
ASK10	0.165991	1.3028
ASM4	0.112914	0.631772
ASN1	1.19265	3.56102
ASN2	0.212617	1.04444
ASR1	0.170238	0.430852
AST2	0.126979	0.427849
ATE1	-0.166321	0.51839
ATF1	0.0883668	0.241145
ATG1	-0.188915	0.988511
ATG11	0.1496	0.483579
ATG13	-0.288726	1.14749
ATG14	0.476985	1.28802
ATG15	0.155509	0.606485
ATG18	-0.346502	2.04659
ATG19	0.231072	2.69929
ATG2	0.21171	1.06452
ATG20	-0.272424	0.871539
ATG21	-0.171022	1.07213
ATG22	0.159614	0.740864
ATG23	-0.175927	0.866923
ATG26	0.0202277	0.0849251
ATG27	-0.40634	2.45558
ATG3	0.0369841	0.125859
ATG31	0.459403	4.4731
ATG32	-0.205847	0.839873
ATG33	0.222088	1.87485
ATG34	0.138873	0.888746
ATG36	0.153523	0.789237
ATG4	-0.258713	1.27479
ATG5	-0.123217	0.278454
ATG7	-0.523995	2.62406
ATG8	-0.454376	2.20443
ATG9	-0.25592	1.97563
ATH1	0.123236	1.18053
ATO2	0.221017	2.20717
ATO3	0.114489	1.42311
ATP1	-0.167343	1.14014
ATP10	-1.13903	2.85347
ATP11	-0.119997	0.394542
ATP14	0.23818	1.70007
ATP15	0.172595	0.445989
ATP16	0.0407437	0.145927
ATP17	0.159328	1.60094
ATP18	0.0122121	0.0310461
ATP19	-0.220679	0.744205
ATP2	-0.165077	1.74983
ATP20	-0.370729	0.91071
ATP22	0.0137132	0.0293412
ATP25	0.00342277	0.00612764
ATP3	0.0403884	1.19073
ATP4	0.189992	0.79813
ATP5	-0.077011	0.339084
ATP7	0.263243	1.9622
ATS1	-0.0816223	0.189056
AUA1	0.286998	0.791636
AUR1	0.10271	0.351852
AUS1	-0.913408	3.60293
AVL9	-0.201583	1.28218
AVO1	-0.0932498	0.255194
AVO2	-0.462878	1.42395
AVT1	-0.0266913	0.0976616
AVT2	-0.109875	0.397247
AVT3	-0.14717	1.89051
AVT4	0.354709	1.51087
AVT6	0.570822	2.71205
AVT7	0.284628	1.36825
AXL1	-0.103884	0.255202
AXL2	0.175554	0.367667
AYR1	-0.0158174	0.058673
AZF1	0.103383	0.216568
AZR1	-0.454119	2.18148
BAG7	0.483288	2.00399
BAP2	0.732375	2.52766
BAS1	-0.0519707	0.209272
BAT1	0.725819	3.64189
BAT2	-0.182813	1.76045
BBC1	0.108706	0.604924
BCH1	-0.0830572	0.411227
BCK1	-0.112011	0.279853
BCK2	0.0770674	0.165299
BCS1	0.00997992	0.038099
BCY1	0.0266536	0.116038
BDF1	-0.548369	1.74754
BDF2	-0.601488	1.35228
BDH1	0.458235	2.5468
BDH2	0.280894	0.797771
BDP1	-0.0128297	0.0522278
BDS1	1.11147	2.62348
BEM2	0.156466	0.818322
BEM3	-0.5494	2.87247
BEM4	-0.493405	1.41375
BET2	-0.292499	1.76702
BET3	0.0048365	0.01786
BFR1	-0.832987	2.5478
BGL2	0.470157	3.01182
BIM1	-0.448953	1.40533
BIO2	-0.152142	0.798528
BIR1	-0.416662	3.20108
BIT2	0.0591717	0.173133
BLM10	-0.0312586	0.241609
BMH1	-0.0727449	0.503643
BMH2	-0.264757	2.22816
BMS1	-0.191973	0.198696
BNA1	0.0342888	0.0916891
BNA3	0.663376	2.92224
BNA4	-0.598981	1.87582
BNA5	-0.144333	0.336366
BNA6	-0.0388258	0.133569
BNI1	-0.327485	2.24562
BNI4	0.0349313	0.155309
BNI5	-0.505925	1.67176
BNR1	-0.274772	0.809119
BNS1	0.390442	2.06998
BOI1	-1.11025	3.74869
BOI2	-0.718516	4.23807
BOP2	0.405082	2.95827
BOS1	-0.133431	0.359282
BPH1	0.138044	0.404446
BPT1	0.671145	3.10255
BRE1	-0.273945	0.985374
BRE2	-0.172299	0.979584
BRE4	0.261873	0.772644
BRE5	-0.626842	2.37963
BRF1	-0.591293	2.38476
BRO1	0.187608	1.2207
BRR2	-0.0970081	0.256299
BSC2	-0.163015	1.26031
BSC4	-1.06072	2.66679
BSD2	0.188147	0.539479
BSP1	0.100105	0.364255
BTN2	-0.357243	2.23646
BUB1	-0.176938	0.630497
BUB3	-0.584214	1.64738
BUD13	-0.492969	1.56773
BUD14	-0.179527	1.10597
BUD2	-0.543573	0.886856
BUD20	0.0864983	0.23935
BUD21	-0.86878	3.13577
BUD22	-0.162746	0.307401
BUD23	-0.186584	0.363426
BUD25	-0.272719	0.759099
BUD3	-0.0346421	0.129497
BUD32	-0.576741	1.87095
BUD5	0.14123	0.60704
BUD6	-0.401575	1.52314
BUD8	0.0899365	0.270399
BUG1	-0.0401366	0.164447
BUL1	0.0476276	0.108121
BUL2	-0.294577	1.34959
BUR6	0.212391	0.681187
BXI1	0.0542878	0.313782
BYE1	0.207991	2.03585
BZZ1	0.201527	1.51448
CAB1	-0.351155	1.58839
CAB2	0.17105	1.22126
CAB3	-0.395742	2.73639
CAB4	-0.258652	0.813439
CAB5	-0.0555097	0.772631
CAC2	-0.633362	3.00961
CAD1	0.0205238	0.0653736
CAF120	0.231321	1.18971
CAF130	-0.0538323	0.107114
CAF20	0.247636	0.772788
CAF40	-0.340814	2.10165
CAJ1	-0.200366	3.14227
CAK1	-0.241184	0.647818
CAM1	-0.0013155	0.00928765
CAN1	0.690553	2.08391
CAP1	-0.246861	0.767384
CAP2	0.0817753	0.414832
CAR1	-1.23672	6.19405
CAR2	-0.567373	3.55826
CAT2	-0.323795	2.28919
CAT5	-0.219369	0.611025
CAT8	-0.041388	0.210184
CBC2	-0.13575	0.366761
CBF1	-0.420759	1.80886
CBF2	-0.0449028	0.317945
CBK1	0.279519	0.740386
CBP2	-0.501741	1.17179
CBP4	-0.0108059	0.0232016
CBR1	-0.0141229	0.0620817
CCC1	-0.012132	0.1023
CCC2	-0.146675	0.589185
CCH1	0.497986	2.09494
CCL1	0.10526	0.403678
CCP1	0.120336	0.877219
CCR4	-0.25382	0.655307
CCS1	-0.0527765	0.174547
CCT2	-0.320949	2.09134
CCT3	-0.193686	0.743625
CCT4	-0.507443	4.33333
CCT5	-0.439237	3.18084
CCT6	-0.425376	3.46304
CCT7	-0.325539	1.28773
CCT8	-0.474641	3.17455
CCW12	0.980462	1.62363
CCW14	0.451033	2.32139
CDC1	0.559894	2.32229
CDC10	-0.418104	1.52963
CDC11	-0.251046	1.43067
CDC12	-0.347456	1.47273
CDC13	-0.139467	0.446083
CDC14	-0.369227	1.37962
CDC15	-0.0583014	0.308639
CDC16	-0.228547	0.728799
CDC19	0.602643	2.12186
CDC20	-0.298198	2.51718
CDC21	-0.745828	3.33523
CDC23	-0.264535	0.689003
CDC24	-0.0148392	0.0623965
CDC25	-0.139994	0.83648
CDC26	-0.142674	0.207953
CDC27	-0.271959	0.592025
CDC28	-0.748045	2.15649
CDC3	-0.87892	2.78844
CDC31	-0.0902128	1.21753
CDC33	-0.0640382	0.167819
CDC34	0.0448641	0.475443
CDC36	0.0548774	0.412272
CDC37	-0.144311	0.721704
CDC39	-0.135423	0.446643
CDC4	-0.293898	2.17726
CDC42	-0.451573	1.78379
CDC48	-0.332114	2.15727
CDC50	-0.460038	1.1328
CDC53	-0.244119	1.64907
CDC55	0.167624	0.330593
CDC60	-0.363468	1.90003
CDC7	-1.05931	2.89766
CDC73	-0.199973	1.4001
CDC8	-0.226611	2.58015
CDC9	-0.247179	1.61005
CDH1	0.0795409	0.350378
CDS1	0.140934	0.624217
CEF1	-0.0194719	0.152558
CEG1	-0.114495	0.425671
CEM1	-0.160405	0.395109
CET1	0.186271	0.657114
CEX1	0.00496472	0.0130355
CFT1	-0.147254	0.552854
CFT2	-0.648474	2.41263
CHA1	0.210294	1.15009
CHC1	0.538522	2.08609
CHD1	0.165172	0.689357
CHL1	-0.15024	0.639696
CHL4	0.378024	1.15122
CHO1	0.307049	1.69432
CHO2	0.551033	2.44772
CHS1	0.197587	0.864552
CHS3	-0.0851444	0.339024
CHS5	-0.0142953	0.03625
CHS6	0.0825957	0.704936
CHS7	0.655408	4.27383
CHZ1	-0.0042849	0.0171635
CIA2	-0.0684192	0.209121
CIK1	-0.655692	2.22774
CIN1	-1.06345	3.42135
CIN5	0.257123	1.0006
CIN8	-0.56025	2.39922
CIR2	0.0601954	0.67895
CIT1	-0.103808	0.985944
CIT2	0.0934317	1.11702
CIT3	-0.363459	2.45925
CKA2	-0.221176	1.57936
CKB1	0.102329	0.389508
CKB2	-0.281692	2.39304
CKI1	-0.087362	0.346307
CKS1	-0.407878	1.54929
CLA4	-0.651525	3.0324
CLB3	-0.261691	0.812226
CLB5	-1.26634	3.50907
CLC1	-0.230632	0.77484
CLD1	-0.0878265	0.710066
CLF1	-0.305824	0.808095
CLG1	-0.111005	0.227226
CLP1	-0.0525566	0.217159
CLU1	-0.380857	1.69477
CMD1	0.0870149	0.341086
CMK1	0.277513	1.10384
CMK2	0.0784821	0.317705
CMP2	-0.126875	0.508699
CMR3	0.49566	1.27466
CNA1	0.543744	1.44852
CNB1	0.032311	0.0990723
CNE1	0.00315077	0.00709642
CNL1	0.460012	2.54587
CNM67	-0.200753	0.417613
COA1	-0.0861161	0.236381
COA3	-0.469693	2.72861
COA6	0.12849	0.48233
COF1	0.0346907	0.183185
COG1	-0.13379	0.410731
COG4	-0.149643	0.527082
COG6	-0.258812	0.783705
COG7	0.39475	2.79903
COG8	0.307537	0.656462
COP1	-0.154545	0.359273
COQ3	-0.0377577	0.155102
COQ4	-0.241997	1.13701
COQ5	-0.189532	0.520087
COQ6	0.319848	1.15259
COQ9	0.320762	1.07378
COR1	-0.242791	1.33831
COS1	-0.587283	1.90294
COS111	0.663547	2.251
COS6	0.571003	1.56422
COS8	-0.855917	2.91974
COS9	-0.648377	2.67137
COT1	0.267852	1.2291
COX12	0.0829695	0.367773
COX13	0.2079	1.5713
COX14	-0.36949	1.03791
COX15	-0.0485069	0.145815
COX16	-0.366962	1.16539
COX20	-0.149814	0.721721
COX26	-0.0659843	0.216076
COX4	0.081185	0.337279
COX5A	0.109885	0.747529
COX5B	0.315447	1.01589
COX6	0.0673753	0.224503
COX7	0.265382	1.93743
COX8	0.138057	0.547335
COX9	0.0949884	0.28802
COY1	0.253296	1.53391
CPA1	0.292083	2.20891
CPA2	1.30785	4.15203
CPD1	0.22308	0.4064
CPR1	0.267716	2.48116
CPR2	-0.0800042	0.252424
CPR3	0.068005	0.216381
CPR4	0.311732	3.5192
CPR5	-0.0685371	0.223791
CPR6	-0.610528	3.6131
CPR8	-0.0436508	0.126085
CPS1	0.581963	1.93915
CPT1	0.00331525	0.0103858
CRC1	-0.347797	2.83762
CRF1	0.506108	1.83532
CRG1	0.211694	0.76694
CRH1	0.568994	1.81749
CRM1	-0.0039219	0.00988852
CRN1	0.286909	0.786227
CRP1	-0.707129	2.09968
CRR1	-0.911757	3.06095
CRS5	0.382518	1.56805
CRT10	0.0675428	0.143213
CRZ1	0.229497	1.85916
CSC1	0.00261096	0.0138345
CSE1	-1.06187	3.05723
CSE4	-0.153614	0.619707
CSF1	-0.399532	1.41415
CSG2	0.277168	1.61757
CSL4	0.140003	0.387843
CSM1	-0.945226	2.5615
CSM2	-1.06656	2.24387
CSM3	-0.973391	3.10335
CSM4	-1.16282	2.45517
CSR1	0.171497	0.790404
CSR2	0.631427	2.79629
CST6	0.358753	2.28773
CST9	-1.20329	3.56038
CTA1	-0.0417392	0.275171
CTF13	0.329511	1.02492
CTF18	-0.181519	1.40356
CTF19	0.203585	1.07415
CTF3	-0.365281	1.02324
CTF4	0.0217768	0.0707172
CTH1	0.155223	0.436471
CTI6	-0.0212226	0.0453913
CTK3	0.463896	1.13857
CTL1	0.161859	0.357382
CTR2	0.330707	1.40899
CTR9	0.699013	2.63478
CTS1	-0.33552	1.71818
CTT1	0.464552	3.98132
CUE1	-0.286685	1.81506
CUE3	-0.143888	0.315282
CUE4	-0.592038	1.91269
CUE5	-0.190146	0.942817
CUL3	0.220283	0.274616
CUP2	-0.447109	1.33857
CUP9	0.382927	2.52675
CUR1	-0.108261	0.619457
CUZ1	-0.645266	3.07985
CWC15	0.0222004	0.0502924
CWC21	0.301463	0.814159
CWC23	0.325394	2.08756
CWC25	-0.656969	2.94043
CWH41	-0.472119	1.2309
CWH43	0.578172	1.6728
CWP1	1.10727	2.52858
CWP2	0.808709	2.96669
CYB2	0.699932	2.68453
CYC3	0.21265	1.09803
CYC7	0.059214	0.120057
CYC8	-0.685697	3.03994
CYK3	-0.41142	1.11418
CYM1	-0.128685	0.471371
CYR1	-0.0912123	0.428953
CYS3	0.984159	2.38829
CYS4	0.490955	3.02699
CYT1	-0.119477	0.591115
CYT2	0.0384693	0.120638
DAD2	-0.457942	0.788193
DAD4	-0.302836	0.477624
DAK1	-0.0633167	0.384554
DAL2	0.490342	0.834347
DAL3	-0.110266	0.231599
DAL80	0.760179	1.7369
DAL81	0.322477	1.61626
DAL82	0.376641	1.11609
DAM1	-0.421753	1.48873
DAN4	0.12048	1.14741
DAP1	0.353702	1.7736
DAP2	0.448108	1.16967
DAS1	-0.369161	2.18899
DBF2	0.640365	3.09644
DBF4	-0.599264	2.91349
DBP1	-0.413935	2.2798
DBP10	0.336538	2.44486
DBP5	-0.311335	1.84691
DBP8	0.0384305	0.106085
DBR1	0.14204	0.350766
DCI1	0.00236001	0.00539955
DCP1	0.00306716	0.00484602
DCP2	-0.0692803	0.423965
DCR2	-0.539542	3.21547
DCS1	0.329007	1.92349
DCS2	0.486166	4.45365
DCW1	-0.13096	0.619491
DDC1	-0.953168	4.34773
DDI1	-0.302379	1.35518
DDP1	-0.469278	1.74466
DDR2	0.445706	2.02454
DED1	-0.544187	2.4355
DED81	0.566883	2.70768
DEF1	-0.11014	0.801382
DEP1	-0.0861292	0.192106
DET1	0.268742	2.01332
DFG16	0.462979	0.763707
DFG5	0.325034	2.59752
DFM1	0.131365	1.50549
DFR1	-0.332139	0.969102
DGA1	0.101443	1.00246
DGK1	-0.293762	1.47464
DGR2	-0.224475	1.03789
DHH1	-0.172725	0.814947
DIA3	0.353221	1.6308
DIC1	-0.073538	0.250109
DID2	-0.122664	0.670061
DID4	0.110429	0.770463
DIF1	-1.07863	2.30885
DIG1	0.140787	0.591852
DIG2	-0.836087	2.51001
DIM1	0.0828162	0.336356
DIP5	0.84516	3.39363
DIS3	-0.0345945	0.0807033
DJP1	-0.0332321	0.0486536
DLD1	-0.150891	0.809705
DLD2	0.282823	0.977977
DLD3	0.0657086	0.828999
DLS1	-0.113694	0.223113
DMA1	0.122099	0.888265
DMA2	-0.514647	4.18418
DMC1	-1.45574	4.62746
DNA2	-0.306649	2.14847
DNF1	0.139905	0.587263
DNF2	0.0413333	0.0730109
DNF3	0.205633	0.950634
DNL4	0.236706	1.52973
DNM1	-0.302544	1.19227
DOA1	-0.432807	2.54747
DOA4	0.275069	1.30395
DON1	-0.800386	2.33732
DOP1	-0.106674	0.374821
DOS2	-0.181893	0.601326
DOT5	0.148323	0.609486
DOT6	-0.141986	1.05975
DPB11	-0.102887	0.504532
DPB2	-0.263946	1.70949
DPB3	-0.334049	3.29855
DPB4	-0.820832	1.97588
DPH1	0.324737	0.964526
DPH2	0.285287	1.29915
DPH5	0.353977	1.76904
DPL1	-0.144794	0.446871
DPM1	-0.434353	2.27841
DPP1	0.311504	1.07457
DPS1	0.0152543	0.0335931
DRE2	0.190657	2.5033
DRS2	-0.349002	1.62608
DSC2	0.0719474	0.585899
DSC3	-0.0584383	0.141423
DSD1	0.188813	2.39896
DSE4	0.0235203	0.0501014
DSK2	-0.230344	1.24234
DSL1	-0.257793	0.688496
DSN1	-0.249037	0.491682
DUF1	0.239519	0.642689
DUG1	0.0851358	0.36059
DUG2	-0.453339	0.940068
DUG3	0.118374	0.63228
DUN1	-0.065515	0.163709
DUO1	-0.263651	0.663866
DUR1,2	0.60447	2.79793
DUR3	1.59791	3.32495
DUT1	-0.813139	1.22961
DYN1	-0.1436	0.384878
DYN2	-0.141229	0.304913
EAF1	-0.0894473	0.266875
EAF3	0.0899162	0.369264
EAF6	-0.0623763	0.176241
EAF7	-0.0972568	0.194043
EAP1	0.146371	0.702905
EAR1	0.141209	0.879302
EBS1	-0.0442214	0.231623
ECI1	0.158266	1.1553
ECL1	0.0876249	0.742222
ECM10	0.411554	1.57831
ECM11	-1.91666	3.52425
ECM13	0.108391	0.831916
ECM14	0.207395	1.34442
ECM15	0.436436	1.65021
ECM16	0.026763	0.0398637
ECM21	0.21592	1.22822
ECM22	0.405174	2.62899
ECM25	0.118653	0.518625
ECM27	-0.237623	1.16905
ECM29	-0.339592	1.66366
ECM30	0.311914	1.67721
ECM32	0.092762	0.264412
ECM33	0.406261	2.63541
ECM38	0.393285	3.75945
ECM4	0.383016	3.06797
ECM5	-0.0140666	0.030639
ECM7	-0.0035485	0.00761738
ECT1	0.0318029	0.112972
EDC2	-0.0235993	0.179595
EDC3	-0.232608	0.876346
EDE1	0.372928	2.40586
EFB1	0.440748	2.74473
EFT1	0.410531	1.55924
EFT2	1.09786	2.45923
EGD1	0.12419	0.521804
EGD2	-0.0060774	0.0202781
EHD3	-0.0016298	0.00571317
EHT1	0.628475	3.22677
EIS1	0.044149	0.418763
ELF1	0.0912242	0.427485
ELG1	-0.606829	1.5836
ELO1	0.275816	2.25132
ELO2	-1.00876	4.71167
ELP4	-0.159228	0.502828
ELP6	-0.0257968	0.0669311
EMC1	0.195685	0.540473
EMC2	-0.220506	1.73014
EMC3	-0.13884	0.28193
EMC4	0.107835	0.320983
EMC5	-0.30455	1.18075
EMI1	0.185102	0.549677
EMI2	0.248749	1.58325
EMP24	-0.517301	2.65684
EMP46	0.23292	2.36955
EMP47	0.879765	3.13347
EMP65	-0.471665	1.06038
ENA1	0.247294	1.47077
ENB1	-0.200497	0.798343
END3	0.267336	1.27871
ENO1	0.518137	2.49481
ENO2	0.675153	1.99285
ENT1	0.268503	0.942405
ENT2	-0.0397339	0.113512
ENT3	0.515135	1.32315
ENT5	0.182467	1.00493
ENV9	-0.011859	0.0240761
EOS1	-0.492808	2.08949
EPL1	-0.112413	0.344971
EPO1	0.500875	2.95044
EPS1	0.255249	1.38877
ERC1	-0.0923079	0.301201
ERD2	-0.308611	1.13994
ERF2	0.144214	0.514787
ERG1	0.537029	2.61558
ERG10	-0.474764	2.39388
ERG11	0.454721	3.27282
ERG12	0.314066	0.771079
ERG13	-0.533197	1.97295
ERG2	-0.170575	0.329882
ERG20	0.729189	2.58805
ERG24	0.548562	3.40341
ERG25	0.428356	4.31973
ERG27	0.0813885	0.711873
ERG28	0.141137	0.817939
ERG29	-0.950682	2.1135
ERG3	1.27241	3.3155
ERG4	-0.124963	0.169657
ERG5	0.599003	1.91112
ERG6	0.397514	4.11718
ERG7	0.17609	0.535261
ERG8	-0.0517935	0.263579
ERG9	0.654303	3.9476
ERJ5	-0.315671	1.18968
ERO1	-0.454522	1.17836
ERP1	-0.255571	1.42868
ERP2	-0.717163	1.78937
ERP3	-0.324961	1.96838
ERP4	-0.373896	1.47108
ERP5	-0.372453	2.57744
ERP6	0.0212218	0.0338383
ERV14	0.0330412	0.121024
ERV2	-0.0242689	0.0998185
ERV25	-0.20853	1.01556
ERV29	-0.0495292	0.127312
ERV41	0.105871	0.29903
ERV46	-0.129672	0.426722
ESA1	0.19593	0.907178
ESBP6	0.131876	0.559563
ESC1	-0.0583636	0.194627
ESC8	-0.61585	2.71951
ESL1	0.0634034	0.270831
ESL2	0.327993	1.14493
ESP1	-0.525615	1.09424
ESS1	0.0698914	0.265725
EST1	-0.287675	1.46817
ETP1	-0.0789325	0.224412
ETR1	0.169506	1.03803
EUG1	-0.162058	0.523545
EXG1	1.34589	2.811
EXG2	-0.63578	1.73235
EXO1	-0.77816	2.81919
EXO5	0.411066	2.4085
FAA1	-0.51618	2.98767
FAA2	0.436757	3.54498
FAA3	0.43697	1.43947
FAA4	0.0417966	0.396412
FAB1	-0.009446	0.0267554
FAD1	-0.0749953	0.115606
FAP1	-0.0095568	0.0144879
FAP7	-0.115773	0.157337
FAR11	-0.150594	0.456246
FAR8	-0.171807	0.696986
FAS1	0.629528	3.1228
FAS2	0.597999	2.66268
FAT1	-0.0187515	0.0649928
FAT3	0.599503	3.0171
FAU1	-0.32364	2.10827
FBA1	0.553806	2.33965
FBP1	0.374302	3.08145
FBP26	0.238203	1.25785
FCF1	0.249961	0.75475
FCP1	-0.715854	4.02779
FCY1	-0.302841	1.06138
FCY2	0.532245	2.5295
FCY21	0.274613	0.982191
FES1	0.0893823	0.861348
FET3	0.131479	0.664885
FET4	0.179459	0.741037
FET5	-0.293968	1.24105
FHL1	-0.424679	1.84303
FIG2	0.210895	0.932442
FIG4	-0.134297	0.37441
FIN1	-0.595727	1.48213
FIP1	0.229227	0.800018
FIS1	-0.145126	0.450313
FIT2	0.537682	2.05652
FIT3	-0.418081	2.55913
FKH2	0.323459	2.09775
FKS1	0.452371	2.04285
FKS3	-1.32945	4.07716
FLC1	0.557865	1.54724
FLC2	0.272981	2.12783
FLC3	-0.0965178	0.414223
FLD1	-0.533013	0.896661
FLO10	-0.0267024	0.087087
FLO11	-0.243678	1.73242
FLO5	0.039725	0.156502
FLR1	0.128944	0.648738
FMO1	0.258332	0.552886
FMP10	-0.0358285	0.0939871
FMP16	0.19327	1.77369
FMP23	0.484585	1.70044
FMP25	0.14726	0.35305
FMP27	0.0484015	0.120004
FMP32	-0.221145	0.559085
FMP33	0.266813	2.23154
FMP40	0.141395	0.977859
FMP41	0.157554	1.05258
FMP45	0.368056	1.73507
FMP46	-0.33239	1.11457
FMP48	0.470785	1.24846
FMP52	0.0961112	0.727536
FMS1	-0.208307	1.33641
FOB1	-0.0234459	0.216254
FOL1	-0.165692	0.72561
FOL2	0.0561641	0.164514
FOX2	-0.241058	1.30005
FPK1	0.488289	1.89267
FPR1	-0.136126	0.665534
FPR2	-0.868976	2.96659
FPR3	-0.240356	0.606557
FPR4	0.41247	0.9669
FPS1	-0.319128	1.92383
FRA1	0.28263	1.40614
FRA2	0.25102	0.570211
FRD1	-0.120787	1.57909
FRE1	-0.0070523	0.0117772
FRE6	0.171934	0.861725
FRK1	0.361969	2.01893
FRQ1	-0.126911	0.258199
FRS2	0.444162	2.33223
FRT1	0.227455	1.85409
FRT2	-0.0286759	0.0651549
FSF1	-0.326987	2.09613
FSH2	-0.268915	0.810078
FSH3	-0.0422517	0.126927
FTH1	-0.317716	1.33305
FTR1	0.131815	0.404918
FUB1	0.15246	0.78198
FUM1	0.0534539	1.16588
FUN12	-0.350181	2.2341
FUN14	0.124414	0.570661
FUN19	0.277524	2.22613
FUN26	0.28055	1.47502
FUR1	0.293034	0.836682
FUR4	-0.0965206	0.336235
FYV10	0.0060199	0.0386367
FYV8	-0.0763332	0.235785
FZF1	-0.368374	1.08288
FZO1	0.148711	0.676534
GAA1	-0.697823	2.82861
GAB1	-0.711101	1.64418
GAC1	0.468387	2.40234
GAD1	0.467429	3.24247
GAL1	-0.604541	1.76244
GAL11	0.18182	1.33392
GAL4	0.191996	0.552368
GAL80	0.490432	1.87461
GAL83	-0.350886	3.12143
GAP1	1.11561	3.68124
GAS1	-0.596698	1.79661
GAS3	-0.609104	1.5921
GAS5	0.119429	1.13388
GAT1	0.166001	0.799184
GAT2	0.18213	2.40345
GBP2	0.15367	0.632683
GCD1	0.0249226	0.111383
GCD11	0.0421858	0.0886789
GCD2	-0.158783	0.468288
GCD6	-0.153	0.746462
GCD7	0.0748839	0.244771
GCN1	-0.0835832	0.164918
GCN2	0.148483	0.529593
GCN4	0.221001	1.4205
GCR1	0.329228	0.812612
GCS1	-0.295295	1.329
GCV1	0.327323	2.45096
GCV2	0.258463	1.88642
GCV3	0.0159989	0.0392433
GCY1	0.535506	3.98181
GDA1	0.108676	0.25501
GDB1	0.263826	1.65015
GDE1	-0.0901507	1.00969
GDH1	-0.193163	0.949302
GDH2	-0.0288212	0.0819202
GDH3	0.489729	1.81001
GDI1	0.0331037	0.25217
GDS1	0.696333	2.64595
GDT1	-1.0558	2.6857
GEA1	0.0151185	0.0798106
GEA2	-0.666649	1.57265
GEP7	-0.213063	0.661542
GET1	0.111543	0.343078
GET2	0.0949814	0.49054
GET3	-0.492535	2.57172
GET4	-0.563086	1.53991
GFA1	-0.256594	1.51479
GFD1	0.568751	2.74257
GGA1	0.0490167	0.137012
GGA2	0.399753	2.39106
GGC1	0.153681	0.361398
GID7	0.185983	1.74672
GID8	0.0149568	0.0597762
GIM5	-0.0582421	0.191589
GIN4	-0.0917786	0.306613
GIP1	0.133424	0.667673
GIP2	-0.250178	1.5172
GIP3	0.516196	2.33434
GIP4	-0.199714	0.599823
GIR2	-0.0610272	0.112548
GIS1	-0.235732	1.67296
GIS2	0.0418615	0.114889
GIS3	-0.418552	2.7323
GIS4	0.437094	0.659816
GLC3	0.211946	2.81972
GLC7	-0.0624496	0.278612
GLC8	0.0524054	0.182122
GLE1	0.427424	1.32578
GLE2	-0.260325	0.623596
GLG1	0.628701	3.71008
GLG2	-0.341871	3.23227
GLK1	0.140452	0.585231
GLN1	0.584521	2.08734
GLN3	0.194925	1.23132
GLN4	0.284705	0.952031
GLO1	0.445705	2.94126
GLO2	-0.0540371	0.32474
GLO3	0.091417	0.389602
GLO4	-0.134135	1.38064
GLR1	0.473949	2.54113
GLT1	0.423551	1.64878
GMC1	-1.07569	3.94062
GMC2	-2.20798	3.60876
GNA1	-0.36639	0.81258
GND2	0.472749	3.13597
GNP1	0.277264	1.52898
GNT1	-0.394946	1.50721
GON7	-0.339089	0.715156
GOR1	0.579978	2.27212
GOS1	-0.140715	0.78666
GOT1	-0.0228896	0.0210618
GPA2	0.0999914	0.409122
GPB1	0.0454713	0.263305
GPB2	0.319281	1.85674
GPD1	0.126097	0.934472
GPD2	0.516378	2.41908
GPG1	0.154574	0.503974
GPH1	0.539575	3.02723
GPI10	0.343323	0.8548
GPI13	-0.805346	2.34417
GPI14	0.144388	0.27237
GPI16	-0.171275	0.785153
GPI17	-0.0207078	0.0872092
GPM1	0.597958	2.54208
GPM2	0.171199	0.776856
GPN2	-0.219105	0.694104
GPP1	0.555199	2.77885
GPP2	-1.44481	3.30152
GPR1	0.252676	1.4296
GPT2	-0.0884079	0.394846
GPX1	0.304394	1.62894
GRE1	0.48019	1.75475
GRE2	0.990542	4.23309
GRE3	0.372081	4.14067
GRH1	-0.0895356	0.627181
GRR1	0.0274031	0.0783558
GRS1	0.0448865	0.090753
GRS2	0.136828	0.394473
GRX1	0.121357	0.913137
GRX2	0.123798	1.25035
GRX3	-0.209413	0.78427
GRX5	-0.225555	0.732438
GRX6	-0.0864971	0.46442
GRX7	0.0676628	0.391724
GSC2	0.0904144	1.12723
GSF2	0.0720347	0.438147
GSH1	0.257681	1.73664
GSH2	-0.179572	0.645824
GSM1	-0.0470925	0.102259
GSP1	0.154327	0.618608
GSP2	0.0978146	0.631722
GSY1	-0.154631	1.4457
GSY2	0.272782	1.57951
GTB1	0.0792693	0.176097
GTF1	0.286219	1.38523
GTO1	0.579589	2.77147
GTR1	0.0575755	0.13959
GTR2	0.0758585	0.250718
GTS1	0.398455	1.1099
GTT1	0.326255	1.6496
GTT2	-0.0594451	0.161162
GTT3	-0.10496	1.05353
GUD1	-0.122366	1.0226
GUK1	-0.388381	1.02639
GUP1	-0.197104	0.536451
GUS1	0.183987	1.17317
GUT1	0.36349	2.19072
GUT2	0.532591	3.25746
GVP36	-0.281479	2.18158
GWT1	-0.515002	2.64323
GYP1	0.0390561	0.0884549
GYP5	0.108853	0.315729
GYP6	0.00267703	0.0066084
GYP7	0.217768	1.77825
GZF3	0.449552	2.19424
HAA1	0.250239	1.10371
HAL1	0.328634	1.95366
HAL5	0.0128617	0.0405203
HAL9	0.0290449	0.0626005
HAP1	0.338949	1.49127
HAP2	0.0827743	0.247022
HAP3	-0.141722	0.388944
HAP4	0.0487417	0.153676
HBS1	-0.707907	2.90904
HBT1	0.346466	2.35107
HCH1	-0.20492	3.20096
HCM1	-0.503391	3.03202
HCR1	-0.573731	2.50968
HED1	-1.63734	3.43005
HEF3	0.288735	2.67756
HEK2	-1.06819	4.04937
HEL1	0.141737	0.77029
HEM1	0.0107376	0.0288176
HEM12	-0.615543	1.38581
HEM13	0.26031	0.821109
HEM14	-0.140846	0.872755
HEM15	-0.436117	1.62332
HEM2	-0.242554	1.22739
HEM4	-0.219996	0.702767
HER1	0.124357	0.461385
HFA1	-0.688803	4.67972
HFD1	0.238996	2.15327
HFM1	-1.05989	2.81383
HHF1	-1.455	2.43158
HHF2	-1.94391	2.90593
HHO1	-0.351361	2.78665
HHT1	-1.06179	2.01961
HHT2	-0.625409	2.04359
HIF1	-0.270428	1.6844
HIR1	-0.312719	0.665737
HIR3	-0.080781	0.209126
HIS1	0.39422	1.69217
HIS2	0.274648	1.0676
HIS3	0.403015	1.22291
HIS4	1.16427	2.63689
HIS5	0.6577	3.7959
HKR1	0.278539	2.05358
HLJ1	-0.247014	1.40046
HMF1	0.471971	3.15348
HMG1	0.251773	2.52546
HMG2	-0.845795	3.8237
HMO1	0.319089	1.34596
HMRA1	0.26691	0.656745
HMX1	-0.0931081	0.200566
HNM1	0.0776472	0.434163
HNT1	-0.543019	2.5005
HNT2	-0.0711972	0.182602
HOC1	0.572929	1.75094
HOG1	-0.494269	1.03297
HOL1	-0.0497557	0.23642
HOM2	0.865767	3.48513
HOM3	1.26821	3.5282
HOM6	0.47329	2.51725
HOP1	-1.15962	3.57145
HOP2	-1.8318	3.65599
HOR7	0.236792	1.31595
HOS3	0.0353159	0.141495
HOS4	-0.0871749	0.253421
HOT1	-0.379032	1.49652
HOT13	-0.102753	0.367843
HPA3	0.269507	0.704477
HPC2	-0.0408044	0.340636
HPF1	-0.0226694	0.0517195
HPT1	0.410527	3.24539
HRB1	0.323297	0.764285
HRD1	-0.23059	1.20115
HRD3	-0.0065539	0.0159147
HRI1	-0.0972122	0.313177
HRK1	0.224065	1.09269
HRP1	-0.193328	1.11384
HRR25	-0.0393124	0.172223
HRT1	-0.0816564	0.314762
HRT3	0.103687	0.405346
HSC82	-0.392571	2.81819
HSE1	0.338055	2.45226
HSF1	0.00568592	0.0378781
HSH155	-0.0236399	0.0595543
HSK3	-0.420184	1.85789
HSL1	0.174571	0.454143
HSL7	-0.0403195	0.0794055
HSM3	-0.0986417	0.738744
HSP10	-0.20643	0.913225
HSP104	0.402823	2.35701
HSP12	0.141121	0.814679
HSP150	1.06637	3.47234
HSP26	-0.0614519	0.25448
HSP30	0.94971	1.53298
HSP31	0.495297	3.50165
HSP42	-0.22332	1.49828
HSP60	-0.316872	2.70537
HSP78	-0.0040998	0.0155763
HSP82	-0.593171	3.32808
HST1	-0.711054	3.78805
HST2	-0.24611	1.00725
HSV2	-0.377874	1.59049
HTA1	-0.53001	1.80879
HTA2	-1.32885	3.26515
HTB1	-0.755044	2.03477
HTB2	-2.00922	2.94639
HTZ1	-0.85429	1.79332
HUA1	-0.349648	1.1998
HUL4	-0.636632	1.40338
HUL5	-0.16545	0.309706
HUR1	0.51103	2.52509
HUT1	-0.656616	3.50396
HVG1	-0.0553836	0.161584
HXK1	0.0144422	0.0907194
HXT5	0.329993	1.56673
HYM1	0.0872574	0.26154
HYP2	-0.0412107	0.271436
HYR1	0.0470137	0.21056
IAH1	-0.129882	0.612826
IBA57	0.14378	0.317695
IBD2	0.0347677	0.173599
ICE2	0.287663	0.961939
ICL1	0.7266	2.7473
ICL2	-0.469011	3.36371
ICS3	-0.0405559	0.0866715
ICT1	0.310141	1.36988
ICY2	0.932249	2.70082
IDH1	-0.210632	1.11522
IDH2	0.164862	1.29222
IDI1	0.682598	3.5541
IDP1	0.576845	3.0834
IDP2	0.550563	4.33333
IDP3	0.361234	2.5118
IDS2	0.293349	1.28681
IES1	0.298764	1.0545
IES2	0.057368	0.128128
IES3	-0.12773	0.792563
IES5	0.29463	1.04143
IES6	-0.28307	1.18479
IFA38	-0.0859662	0.253582
IFH1	-0.0116198	0.0231663
IGD1	-0.195131	0.736995
IGO1	0.208236	1.85158
IGO2	-0.139423	1.16016
IKI1	-0.0204072	0.0462545
IKI3	-0.0201095	0.0532707
IKS1	-0.293234	1.957
ILM1	-0.501087	2.06033
ILS1	0.402046	1.52874
ILV1	0.364325	2.3743
ILV2	1.20892	3.9875
ILV3	0.751576	2.49862
ILV5	0.973473	3.26516
ILV6	0.244412	1.24359
IME1	-0.707868	2.42591
IME2	-1.39292	3.48506
IME4	-0.645227	2.75489
IMG1	-0.259532	0.895776
IMH1	0.0104719	0.0619878
IML1	-0.155917	1.01138
IML2	0.643008	2.87249
IMO32	0.285923	0.817999
IMP1	-0.196069	0.41288
IMP2'	0.0454882	0.0961149
INA17	-0.463311	1.39197
INH1	0.169266	1.17953
INM2	-0.107668	0.361052
INO1	-0.479075	2.80625
INO4	-0.33501	1.53742
INO80	0.07688	0.492074
INP1	-0.253707	0.835354
INP2	-0.100828	0.450462
INP51	0.170646	0.808335
INP52	-0.604172	2.25419
INP53	0.0953592	0.326874
INP54	0.200655	1.15444
IOC2	-0.568457	2.38725
IOC3	-0.0339714	0.0697458
IOC4	-0.0528897	0.215377
IPL1	-1.17735	3.07043
IPP1	0.031138	0.174819
IPT1	-0.182617	0.842233
IRA1	0.0213454	0.0817861
IRA2	0.0607305	0.145574
IRC15	0.0604342	0.208232
IRC20	0.554069	3.01924
IRC21	-0.0552824	0.098749
IRC22	-0.483009	2.52518
IRC24	-0.0812078	0.247632
IRC25	-0.679206	1.02512
IRC5	0.0118644	0.0332408
IRC6	-0.207025	0.511811
IRR1	-0.803322	3.65334
IRS4	-0.240881	1.24741
ISA1	0.119107	0.480878
ISA2	-0.237125	0.82976
ISC1	-0.50759	1.98605
ISF1	0.635456	3.03489
ISM1	-0.103831	0.290018
ISN1	0.301889	1.02829
ISR1	-0.136623	0.719283
IST1	-0.0862256	0.571281
IST2	1.2813	2.95647
ISU1	0.0516203	0.313814
ISU2	-0.0114783	0.027289
ISW1	-0.297314	0.995399
ISW2	-0.158766	1.61918
ITC1	0.272044	1.32588
ITR1	0.0778595	0.361347
ITR2	-0.752672	3.0083
IVY1	-0.0157336	0.0230421
IWR1	-0.295715	1.59093
IXR1	0.259209	1.2667
IZH1	0.0292121	0.12058
IZH3	-0.629165	1.28947
JEM1	-0.214229	0.983025
JEN1	-0.45057	3.70329
JHD1	-0.117131	0.225216
JID1	-0.150615	0.503776
JIP4	0.607547	2.24832
JIP5	0.0498899	0.158549
JJJ1	-0.086698	0.672499
JNM1	0.0310437	0.0797916
JSN1	0.111411	0.608177
KAE1	0.191632	0.515859
KAP104	-0.327485	0.878319
KAP114	-0.550894	2.10089
KAP120	-0.0972029	0.247582
KAP123	0.0459086	0.276035
KAP95	-0.297921	1.48145
KAR2	-0.594369	1.88732
KAR3	-0.687596	3.0534
KAR4	-0.841991	2.37588
KCC4	-0.0580138	0.252206
KCS1	-0.0696587	0.18064
KDX1	0.451816	1.42946
KEG1	-0.210541	0.432426
KEI1	-0.086111	0.317293
KEL1	0.311016	1.03385
KEL2	-0.514582	1.50787
KEL3	-0.650189	2.68563
KES1	0.0531576	0.287226
KEX1	-0.19467	0.693296
KEX2	-0.100483	0.482805
KGD1	0.633305	3.294
KGD2	-0.0593397	0.334957
KHA1	-0.189173	0.975287
KIC1	-0.215768	0.495838
KIN1	0.289388	2.47608
KIN2	-1.02398	3.76709
KIN4	0.0728834	0.1658
KIN82	0.163208	1.59897
KIP1	-0.819892	2.49919
KIP3	-0.502498	3.37432
KKQ8	-0.0410004	0.0778815
KNH1	0.652759	2.38132
KNS1	-0.128216	0.706008
KOG1	-0.354377	1.6344
KRE1	-0.0026938	0.012181
KRE2	0.471259	2.29899
KRE5	0.0105366	0.0303309
KRE6	-0.0727507	0.265352
KRE9	-0.0400594	0.190355
KRI1	0.0425666	0.0870944
KRS1	0.59931	2.99083
KSP1	-0.0502969	0.254782
KTR1	0.0244978	0.099454
KTR3	-0.357804	2.12945
KTR4	0.193469	1.03098
KTR6	0.640185	2.65455
KTR7	0.148264	0.290131
LAC1	0.106675	0.389269
LAG2	0.0480259	0.119711
LAP2	-0.154212	0.693538
LAP3	0.276852	2.12704
LAS17	-0.0283759	0.104916
LAS21	-0.0020428	0.00509048
LAT1	-0.204301	2.03041
LCB1	-0.692171	3.49617
LCB2	-0.235673	1.75081
LCB3	-0.149654	0.437068
LCB4	0.0656885	0.0779304
LCB5	-0.0437541	0.178028
LCD1	-0.499864	3.58043
LCL1	-0.220485	0.401714
LDB16	-0.392457	0.904709
LDB19	-0.0047854	0.0222968
LDB7	-0.206748	1.08829
LDH1	0.105818	0.474563
LEE1	0.554854	3.30609
LEM3	-0.140931	0.858965
LEO1	-0.186684	0.403913
LEU1	0.270418	2.59157
LEU3	-0.0540031	0.172958
LEU4	1.15719	3.70479
LEU9	-0.315514	2.00413
LGE1	-0.240379	0.841797
LHP1	-0.415764	1.57828
LHS1	-0.419737	1.88353
LIA1	-0.177054	0.34879
LIP1	-0.300706	1.12021
LIP5	-0.279461	1.75017
LNP1	0.292422	0.919803
LOA1	-0.190601	0.630215
LOC1	0.274697	1.01329
LOT5	0.134416	0.23638
LPD1	0.0415685	0.760204
LPL1	-0.0791551	0.556793
LPP1	-0.395725	2.589
LPX1	-0.319702	1.25568
LRE1	0.343867	2.01118
LRS4	-0.0995951	0.245775
LSB1	0.0294133	0.0585347
LSB3	-0.0009781	0.0072743
LSB5	-0.0680752	0.182951
LSB6	0.551169	2.97458
LSC1	-0.257528	1.86324
LSC2	-0.157299	2.66257
LSM1	-0.335995	2.53647
LSM12	-0.432098	1.86876
LSM2	-0.159525	0.406219
LSM3	-0.501049	1.27953
LSM4	-0.220285	0.927427
LSM5	-1.2287	3.17959
LSM7	-0.400649	1.08264
LSP1	0.389634	3.69734
LST4	-0.127499	0.475598
LST8	-0.181322	0.556969
LTE1	-0.440939	1.03889
LTP1	-0.45357	1.02199
LUC7	-0.813652	2.48919
LYP1	0.650773	2.67739
LYS1	0.965396	2.60497
LYS12	0.34467	1.70841
LYS14	0.190026	0.712352
LYS20	0.652591	1.85198
LYS21	0.535196	2.56038
LYS5	-0.088561	0.487209
LYS9	0.616378	1.96404
MAD1	-0.132484	0.491866
MAD2	-0.0455951	0.22826
MAD3	0.0123777	0.0461071
MAE1	0.300071	1.10727
MAF1	0.314828	1.22527
MAG1	0.289322	2.46453
MAG2	0.162809	0.436945
MAK21	-0.526816	1.73071
MAK31	0.0264547	0.0444042
MAK32	-0.395238	3.48059
MAL11	-0.114379	0.580109
MAL31	0.165422	1.1759
MAL33	0.0867688	0.335833
MAM3	0.183172	1.19571
MAP1	-0.057954	0.231707
MAP2	0.0497778	0.214209
MAS1	0.13945	0.7523
MBF1	-0.352507	3.13132
MBP1	-0.0158466	0.0397786
MBR1	0.0621733	0.283356
MCA1	-0.064249	0.16099
MCD4	-0.509091	2.58775
MCH1	-0.900205	2.91658
MCH2	-0.0589754	0.288741
MCH4	0.392381	2.12414
MCK1	-0.138947	0.432164
MCM1	0.199213	1.07167
MCM2	-0.493663	1.87988
MCM3	-0.48638	1.94763
MCM4	-0.258246	1.63797
MCM5	-0.63475	2.17542
MCM6	-0.576595	2.57263
MCM7	-0.154715	0.946605
MCP1	0.48796	2.27274
MCP2	0.0626605	0.238832
MCR1	0.431671	3.06744
MCT1	-0.347781	1.64178
MCX1	0.0224231	0.103092
MDE1	-0.0619745	0.36689
MDG1	0.22096	1.19811
MDH1	-0.561068	2.82455
MDH2	0.224436	1.45978
MDH3	0.0689763	0.548133
MDJ1	-0.229712	0.616827
MDL1	-0.0759554	0.420566
MDL2	0.179303	0.592168
MDM1	-0.0623432	0.171975
MDM20	-0.659038	2.48819
MDM31	0.286897	1.19384
MDM34	0.152506	0.776264
MDM35	-0.0661271	0.125289
MDM36	0.358272	1.32273
MDM38	0.47746	2.54078
MDN1	0.184839	0.752699
MDR1	0.0924023	0.390548
MDS3	-0.124836	0.642056
MDV1	-0.0241764	0.0585999
MDY2	-0.287642	1.68493
MEC1	-0.242579	0.641019
MEC3	-0.842254	3.04881
MED11	-0.0857875	0.225277
MED2	0.0558109	0.219011
MED7	-0.151878	0.299732
MEF2	-0.671336	1.65259
MEH1	0.126439	0.190343
MEI4	-1.71469	3.38497
MEI5	-2.44369	5.1191
MEK1	-1.85417	3.40923
MEP1	-0.0740664	0.510411
MEP2	0.811201	2.39224
MEP3	0.76242	4.01426
MES1	-0.632398	2.41105
MET10	0.706144	4.65978
MET12	-0.0253038	0.250279
MET13	0.497918	2.08188
MET14	0.656768	4.20082
MET16	0.456256	2.00702
MET17	1.55848	4.41425
MET18	-0.447133	1.98126
MET2	0.678899	2.79069
MET22	0.376626	1.37261
MET28	0.305499	1.01187
MET3	0.569867	4.23944
MET30	0.346782	2.19108
MET32	-0.124111	0.605713
MET4	0.344772	1.37035
MET5	0.554295	2.39195
MET6	0.659878	4.30809
MET8	0.25643	0.967311
MEU1	-0.374509	1.73943
MEX67	0.099764	0.300149
MFB1	-0.0630074	0.181224
MFG1	-0.112219	0.852849
MFT1	-0.0589764	0.151864
MGA2	-0.329038	1.95505
MGE1	-0.0865633	0.237773
MGM1	-0.345305	1.47668
MGM101	-0.41907	3.04834
MGR1	-0.152568	1.22623
MGR2	-0.299771	0.834985
MGR3	-0.616021	2.14182
MGT1	0.290757	1.46394
MHO1	0.429144	3.24064
MHP1	0.600103	3.13564
MHR1	-0.165154	0.254304
MIA40	-0.110834	0.508836
MIC10	-0.331241	0.826499
MIC12	0.203933	0.544914
MIC26	-0.12439	0.309539
MIC27	0.1627	0.922385
MID2	-0.0606303	0.140081
MIG1	0.7784	1.94994
MIH1	-0.0650838	0.487485
MIM1	-0.344703	1.2311
MIP1	-0.149779	1.1697
MIR1	0.066034	0.451635
MIT1	0.418589	2.8159
MIX17	-0.149662	1.29937
MIX23	-0.589645	1.92602
MKS1	-0.0049566	0.0171865
MKT1	0.146104	0.649609
MLC1	0.0829965	0.158968
MLC2	-0.132415	0.59325
MLF3	0.291434	1.44836
MLH2	-0.123799	0.424011
MLH3	-0.75884	2.8169
MLP1	-0.317698	1.50655
MLP2	0.200413	1.01913
MLS1	0.474708	3.70498
MMF1	0.283297	1.68839
MMP1	0.54636	2.0731
MMR1	-0.298088	0.919689
MMS1	-1.00634	4.37537
MMS2	-0.0254547	0.0555924
MMS22	-0.130487	0.406192
MMS4	0.103198	0.484875
MND1	-1.41233	3.2024
MND2	-0.530267	2.23585
MNE1	-0.926368	2.29734
MNL1	0.118315	0.372291
MNL2	0.164606	0.444645
MNN10	-0.057799	0.240384
MNN11	-0.273491	0.658475
MNN2	0.0965042	0.472722
MNN4	0.189064	0.20567
MNN5	0.266968	2.3864
MNN9	-0.548807	2.70454
MNP1	-0.622098	1.43213
MNR2	0.0494723	0.230664
MNT2	0.0242822	0.0395064
MNT3	-0.102978	0.326848
MOB1	0.369681	1.27451
MOD5	-0.15146	0.431055
MOG1	-0.0918435	0.439071
MOH1	0.270957	1.56491
MON2	0.257468	0.892479
MOT1	-0.588393	1.75877
MOT2	-0.0148105	0.0390518
MOT3	0.194138	0.577
MPA43	-0.142795	0.942313
MPC1	-0.263477	0.566525
MPC2	0.305609	1.33212
MPC3	-0.053642	0.310959
MPC54	-0.359715	1.84897
MPD1	-0.116211	0.204635
MPD2	-0.31092	0.917585
MPE1	-0.0167453	0.0676885
MPM1	0.20321	2.09254
MPO1	-0.23776	0.547296
MPP6	-0.220579	0.677329
MPS1	-0.131669	0.319535
MPS2	-1.15659	2.73479
MPS3	-0.619383	1.36726
MPT5	-0.117812	0.445722
MRC1	-0.0849851	0.245635
MRE11	-0.696913	2.89188
MRH1	1.06409	2.68673
MRK1	0.225235	0.856276
MRL1	0.284325	2.72226
MRM2	0.3013	1.20902
MRN1	-0.642113	2.56671
MRP20	-0.110934	0.302096
MRP21	0.092015	0.35901
MRP4	0.620369	1.91715
MRP51	0.292367	0.950286
MRP7	0.497112	1.52471
MRP8	0.107553	0.620978
MRPL10	-0.230864	0.842129
MRPL16	-0.40377	0.854846
MRPL22	-0.197987	1.32653
MRPL23	-0.370755	1.38409
MRPL25	-0.107279	0.349501
MRPL28	0.182216	0.721713
MRPL38	0.0899608	0.274959
MRPL4	-0.0640323	0.227921
MRPL51	-0.106341	0.225787
MRPL6	0.315265	1.08698
MRPS12	-0.123892	0.46848
MRPS16	0.0333164	0.0634432
MRPS18	-0.133094	0.473407
MRPS9	-0.155649	0.66519
MRS6	0.00371487	0.0218349
MSA1	0.171095	1.08216
MSA2	0.65381	3.28643
MSB1	-0.418042	1.07625
MSB2	0.342558	2.36653
MSB3	0.308561	1.60596
MSB4	-0.266201	0.752296
MSC1	0.336454	2.69102
MSC2	-0.108197	0.235179
MSC3	0.249787	2.57504
MSC6	-0.387044	1.97355
MSC7	0.867795	3.89656
MSG5	0.0505	0.315333
MSH2	-0.62257	2.6349
MSH3	0.233001	0.685381
MSH4	-1.91137	4.21874
MSH5	-1.56304	3.47748
MSH6	-0.194591	0.512414
MSI1	-0.396464	1.01048
MSK1	-0.11687	0.217556
MSL5	0.147024	0.692858
MSN1	0.513841	2.66812
MSN2	0.00407359	0.0225665
MSN4	0.0975729	0.394623
MSN5	-0.229459	1.47644
MSO1	0.242322	0.370613
MSP1	-0.135387	0.270608
MSS11	0.28992	0.842909
MSS18	0.104367	0.398808
MSS4	-0.269576	1.02002
MSS51	-0.0989785	0.453222
MTC1	-0.169981	1.30489
MTC2	0.0581036	0.187693
MTC4	0.355491	1.11451
MTC5	-0.0661406	0.261909
MTC6	-0.408062	0.93301
MTC7	0.156392	0.715834
MTD1	0.189325	0.962935
MTG1	0.051246	0.26941
MTL1	0.603609	2.69697
MTQ2	-0.119979	0.352254
MTR2	0.0676145	0.156947
MTR3	-0.636354	2.11416
MTW1	-0.818641	2.99345
MUB1	-0.253284	2.1495
MUD1	-0.0965519	0.355489
MUD2	-0.0150417	0.0225268
MUK1	-0.180166	0.84343
MUM2	-0.89333	3.32135
MUP1	1.13607	4.27881
MUP3	0.253645	1.54906
MUS81	-0.523756	1.95614
MVB12	-0.243106	0.658992
MVD1	-0.41868	1.29052
MVP1	-0.0644708	0.128247
MXR1	0.227407	0.789759
MXR2	0.195429	0.7295
MYO2	-0.318781	1.54863
MYO3	0.108305	0.616466
MYO4	-0.102214	0.28434
MYO5	-0.033206	0.108299
NAB2	-0.0543543	0.191427
NAB3	-0.0042873	0.0106894
NAB6	0.223921	1.86845
NAF1	0.135808	0.290188
NAM2	-0.116534	0.644204
NAM7	-0.334884	1.07584
NAM8	-0.314627	1.27714
NAM9	-0.0340869	0.067105
NAP1	-0.109212	0.389512
NAR1	0.454612	1.41089
NAS2	-0.483674	1.83335
NAS6	0.260477	0.43978
NAT1	-0.251229	0.977968
NBA1	-0.227967	0.687286
NBP1	0.0738329	0.158292
NBP2	0.0995477	0.400143
NBP35	-0.530074	2.90126
NCA2	0.121538	0.276562
NCB2	-0.275906	1.19126
NCE102	0.112661	1.61176
NCE103	0.829246	3.2037
NCP1	-0.211242	0.634672
NCR1	0.322975	1.54928
NCS6	-0.0518215	0.115449
NDC1	-0.341721	2.26287
NDC80	-0.629574	1.53842
NDD1	0.173302	0.457255
NDE1	0.372507	2.02006
NDE2	0.236908	2.23125
NDI1	0.291607	1.77285
NDJ1	-1.63638	3.27899
NDL1	0.127109	0.425563
NDT80	-0.893009	2.44008
NEM1	-0.436133	1.23598
NEO1	0.0462496	0.206344
NET1	-0.668848	2.57066
NEW1	0.189535	0.784036
NFI1	0.355095	0.863808
NFS1	0.197635	1.01454
NFU1	-0.0903981	0.26233
NGG1	0.187866	0.347486
NGR1	0.425499	2.83692
NHA1	0.251848	0.547653
NHP6A	-0.517429	1.26947
NHP6B	-0.93813	2.2118
NHX1	0.227017	1.74714
NIC96	0.027735	0.0714364
NIF3	-0.761252	1.91215
NIP100	-0.0991758	0.231222
NIS1	0.810306	2.5795
NIT3	0.175786	1.40904
NMA111	-0.17376	0.842772
NMA2	-0.137996	0.558611
NMD2	-0.0827117	0.439162
NMD5	0.0902309	0.25449
NNF1	-0.720043	1.87538
NNF2	-0.135295	0.776734
NNK1	-0.120223	1.01464
NOB1	0.216395	0.950606
NOP16	0.248559	0.774138
NOP4	0.510723	1.74745
NOP6	0.127977	0.330392
NOT3	-0.172523	0.506406
NOT5	-0.120556	0.954772
NPA3	0.187896	0.507821
NPC2	0.116087	0.689591
NPL3	-0.54112	1.77808
NPL4	-0.193673	1.77197
NPL6	-0.185499	0.395746
NPP1	0.635262	2.91687
NPP2	-0.798626	2.92127
NPR1	-0.23533	1.663
NPR2	0.124076	0.523594
NPR3	-0.10079	0.287497
NPT1	0.116178	0.582742
NPY1	0.0890181	0.12375
NQM1	0.415423	2.79861
NRD1	0.205561	2.68152
NRG1	0.165447	0.363691
NRT1	-0.118432	0.282944
NSE1	0.272714	1.60435
NSE3	0.0455695	0.161915
NSE4	-0.0999523	0.220595
NSG2	0.310136	1.03917
NSI1	0.148706	0.84509
NSP1	-0.0659237	0.449759
NST1	0.286684	0.546709
NTE1	-0.391147	0.928268
NTF2	-0.203495	0.671321
NTG1	0.338851	1.09608
NTG2	-0.0064874	0.0203824
NTH1	0.0935564	1.14881
NTH2	-0.499661	2.91661
NTO1	-0.244682	0.943959
NUD1	-0.164199	0.818622
NUF2	-0.312104	0.684192
NUG1	0.482569	2.48193
NUM1	0.349451	1.92329
NUP1	-0.0300308	0.0473569
NUP100	0.276683	0.801999
NUP116	-0.114892	0.563307
NUP120	-0.0326045	0.0825136
NUP133	0.324206	0.748404
NUP145	-0.110956	0.279603
NUP157	-0.0208663	0.0848895
NUP159	0.0383742	0.12847
NUP170	0.252279	0.787295
NUP188	0.486125	1.98912
NUP192	-0.560465	2.47765
NUP2	-0.0267622	0.078856
NUP42	0.0427249	0.148825
NUP49	-0.249397	0.971188
NUP53	-0.0504496	0.345193
NUP57	-0.381112	1.23675
NUP60	-0.0868101	0.450412
NUR1	-0.0547692	0.169174
NUS1	-1.09904	3.08435
NUT1	0.00762335	0.0456487
NVJ1	0.273991	1.59541
NVJ2	0.33372	1.05135
NYV1	0.404489	2.2735
OAC1	0.378116	2.08102
OAF1	-0.304113	1.67354
OCA5	0.174076	0.986466
OCA6	-0.332285	1.0475
OCH1	0.258394	0.753619
OCT1	-1.02483	2.52824
ODC1	-0.407999	1.57597
OLA1	0.37316	2.83221
OLE1	0.191431	1.70619
OM14	-0.174352	0.877454
OM45	0.326667	1.21393
OMA1	-0.137724	0.738617
OPI1	0.124663	0.364507
OPI10	0.288525	1.1986
OPI11	0.589181	1.07053
OPI3	0.134981	0.641416
OPI8	-0.127926	0.428562
OPY2	0.0411503	0.174724
ORC1	-0.422165	1.54921
ORC5	0.189951	0.753979
ORM1	-0.35285	2.24726
ORM2	0.136192	1.17367
OSH2	0.0323515	0.241501
OSH3	0.59245	2.38593
OSH6	0.137361	0.44052
OSH7	0.0862529	0.233698
OSM1	0.0351079	0.168789
OST1	-0.377806	2.15149
OST2	-0.359607	0.936576
OST3	-0.462465	3.7096
OST5	-0.485639	3.02189
OSW5	-0.453907	1.95365
OTU1	-0.413476	0.891431
OXA1	-0.478271	1.32782
OXP1	0.498658	2.47448
OXR1	-0.209762	1.16426
OYE2	0.650594	1.58218
OYE3	0.500598	3.07777
PAA1	-0.0864469	0.316259
PAB1	-0.0291764	0.147014
PAD1	0.0681908	0.300249
PAF1	0.0567292	0.095283
PAH1	0.341085	1.29028
PAI3	0.106599	0.341523
PAL1	0.105954	0.185793
PAM1	0.109007	0.510046
PAM17	-0.136696	0.274491
PAN1	0.0922706	0.536509
PAN2	-0.76106	2.59018
PAN3	-0.267619	1.29286
PAN5	0.219995	0.705033
PAN6	0.216877	0.356137
PAP1	0.142899	0.622377
PAP2	0.115587	0.239232
PAR32	-0.635926	1.49684
PAT1	-0.0885293	0.35437
PBA1	0.153609	0.362445
PBI2	0.217897	1.32689
PBN1	-0.10439	0.701738
PBP1	0.237341	1.96059
PBP2	-0.947225	3.36778
PBP4	-0.308437	0.931727
PBS2	-0.203161	0.771891
PBY1	-0.284482	0.938908
PCA1	-0.0621814	0.299866
PCD1	-0.797069	3.17154
PCF11	0.270063	0.656591
PCH2	-1.21805	2.81314
PCI8	-0.62589	2.0566
PCK1	0.198526	1.2683
PCL10	0.187313	1.04291
PCL5	0.718807	3.33472
PCL6	-0.0195918	0.0652778
PCL7	0.328903	2.1826
PCL8	-0.190097	0.350214
PCM1	-0.0372596	0.0851145
PCP1	-0.298284	1.52936
PCS60	0.489302	4.62382
PCT1	-0.106282	0.251237
PDA1	-0.287727	2.54346
PDB1	-0.308499	3.74999
PDC1	0.713116	2.58196
PDC2	0.542747	2.37158
PDC6	0.653845	2.51724
PDE1	0.55044	1.56137
PDH1	-0.395736	3.51881
PDI1	-0.671147	4.01501
PDP3	-0.531287	2.5512
PDR1	-0.397871	3.0641
PDR10	0.127914	0.705442
PDR11	0.0557875	0.121704
PDR15	0.174454	0.414432
PDR16	0.137922	1.33762
PDR17	-0.263466	2.15979
PDR18	0.0142073	0.0226796
PDR3	0.506834	2.26817
PDR5	0.824841	4.2314
PDS1	-0.660548	2.20428
PDS5	-0.828631	3.10972
PDX1	0.0526208	0.189893
PDX3	0.0398907	0.225047
PEP1	0.156297	0.565887
PEP12	-0.07349	0.227661
PEP3	-0.0448418	0.0557985
PEP4	-0.0257011	0.147087
PEP8	-0.118288	0.588057
PER33	-0.100761	0.215852
PET10	0.318951	2.5868
PET127	-0.11509	0.629054
PET130	0.256603	1.04926
PET18	0.0445238	0.11308
PET20	0.522692	1.95377
PET494	0.413317	1.36901
PET54	0.0864303	0.130107
PET9	-0.346171	2.91633
PEX1	0.0691464	0.116558
PEX11	0.156704	0.911446
PEX12	0.247228	1.23489
PEX13	-0.252595	0.94556
PEX14	-0.390291	1.32351
PEX15	0.180557	0.714275
PEX18	-0.146495	0.809513
PEX19	-0.110513	0.581676
PEX2	0.222518	2.19862
PEX21	0.0392262	0.108696
PEX22	0.248614	0.841553
PEX25	-0.166157	0.853255
PEX28	0.0961711	0.793074
PEX29	0.394974	4.08116
PEX3	0.428488	2.93103
PEX30	-0.073808	0.198733
PEX34	-0.466868	1.67029
PEX4	-0.0775024	0.219495
PEX5	-0.410804	1.74667
PEX6	0.095158	0.260134
PEX7	0.229763	1.18698
PEX8	0.372965	1.50118
PFA4	-0.0274354	0.0371778
PFF1	0.168379	0.487374
PFK1	0.406451	2.67406
PFK2	0.415771	1.93947
PFK26	0.302684	2.87088
PFY1	-0.113695	0.663591
PGA2	-0.704886	3.32664
PGA3	-0.379472	1.26814
PGC1	0.246107	1.75432
PGD1	-0.452633	2.7697
PGI1	0.751686	2.53452
PGK1	0.37265	1.48377
PGM1	-0.315888	1.05357
PGM2	-0.258398	2.44225
PHB1	-0.132624	1.87268
PHB2	-0.136474	1.63485
PHD1	0.505503	2.18287
PHM7	0.164822	0.893358
PHM8	0.250835	1.12822
PHO2	0.205426	0.845481
PHO23	-0.17067	0.472283
PHO4	-0.103071	0.214662
PHO8	0.245052	0.98704
PHO81	0.242831	1.23633
PHO84	0.870494	3.23282
PHO85	-0.0754445	0.220113
PHO86	0.151365	0.638325
PHO87	0.100169	0.299994
PHO88	-0.507354	1.93854
PHO89	0.341894	2.41049
PHO90	-0.143466	0.496293
PHO91	0.1075	1.01362
PHO92	-1.17476	2.71234
PHS1	-0.256881	0.644657
PIB1	-0.0216142	0.110495
PIB2	0.0729267	0.13823
PIC2	0.0914153	0.474612
PIF1	-0.685301	3.46578
PIG1	-0.778857	3.19887
PIG2	0.146763	0.69496
PIH1	0.134867	0.323442
PIK1	-0.324091	1.15216
PIL1	0.240883	1.71853
PIM1	-0.108394	0.450021
PIN3	0.194998	1.36024
PIN4	0.164597	1.07352
PIP2	0.604694	3.00406
PIR1	0.671773	3.22978
PIR3	0.558673	2.31566
PIS1	0.315146	0.785051
PKC1	-0.0048325	0.0183406
PKH1	0.126023	0.417756
PKH2	-0.378567	2.17753
PKH3	0.132098	0.628473
PKP1	-0.134487	1.20186
[truncated: 1,863 more rows]
