# Supplementary material for: m6A modification of a 3′ UTR site reduces RME1 mRNA levels to promote meiosis
Source: Nat Commun. 2019 Jul 30;10:3414. doi: 10.1038/s41467-019-11232-7 (PMC6667471; doi:10.1038/s41467-019-11232-7)
Supplement: Supplementary file 7 — Source Data [file 41467_2019_11232_MOESM7_ESM.xlsx]

## Sheet: Fig 1b
	RME1-SK1A/RME1-SK1A			rme1-S288C/rme1-S288C
0	0.0432847	0.0330318	0.0438889	0.23816	0.198884	0.20166
1	0.128514	0.142595	0.129408	0.558644	0.570382	0.517632
3	0.267943	0.220676	0.228458	0.870551	0.920188	1
5	0.316439	0.301452	0.386891	0.835088	0.852635	0.920188

## Sheet: Fig 1c
	IME4			ime4-cat
RME1 5	0.752623	0.870551	0.946058	0.646176	0.503478	0.615572
RME1 ORF-3	0.742262	0.864537	0.882703	0.628507	0.482968	0.628507
ACT1	0.0544094	0.0683934	0.0579118	0.0656073	0.0733022	0.0540336

## Sheet: Fig 2a
Distance	YPD	SPO
0.01	0.507786	1.53923
0.02	0.522163	1.5738
0.04	0.544348	1.62416
0.05	0.55867	1.65712
0.06	0.573634	1.68916
0.07	0.588641	1.72015
0.07	0.603494	1.75051
0.08	0.618435	1.78023
0.09	0.633398	1.809
0.11	0.655595	1.85042
0.12	0.670403	1.87775
0.13	0.685355	1.90323
0.14	0.692831	1.92827
0.15	0.707573	1.94067
0.15	0.722404	1.96494
0.16	0.737445	1.98825
0.18	0.760027	2.02212
0.19	0.775752	2.04423
0.2	0.790881	2.06551
0.21	0.806285	2.08605
0.22	0.821768	2.1063
0.22	0.837504	2.1257
0.23	0.853075	2.14431
0.24	0.868634	2.16268
0.26	0.892276	2.18883
0.27	0.907892	2.20551
0.28	0.92344	2.22245
0.29	0.939132	2.23812
0.29	0.95468	2.25373
0.3	0.970062	2.26926
0.31	0.985412	2.28461
0.33	1.00088	2.30694
0.34	1.01597	2.31441
0.35	1.03148	2.32945
0.36	1.0463	2.3442
0.37	1.0622	2.35865
0.37	1.07627	2.37333
0.38	1.09127	2.38767
0.4	1.11369	2.40874
0.41	1.12854	2.42262
0.42	1.1435	2.43617
0.43	1.15854	2.44935
0.44	1.17341	2.4629
0.44	1.18827	2.47569
0.45	1.20307	2.48822
0.47	1.22487	2.50659
0.48	1.2392	2.51843
0.49	1.25336	2.52993
0.5	1.26706	2.54134
0.51	1.28087	2.55233
0.51	1.28763	2.56303
0.52	1.30042	2.57354
0.53	1.31308	2.57889
0.55	1.33166	2.59448
0.56	1.34428	2.60463
0.57	1.35538	2.61487
0.58	1.36684	2.625
0.58	1.37815	2.63527
0.59	1.38923	2.64494
0.6	1.4001	2.65466
0.62	1.41632	2.66947
0.63	1.42691	2.67908
0.64	1.43746	2.68865
0.65	1.44802	2.69819
0.66	1.45843	2.70753
0.66	1.46881	2.71688
0.67	1.47897	2.72625
0.68	1.48911	2.74001
0.7	1.49897	2.74887
0.71	1.50874	2.75792
0.72	1.51836	2.76238
0.73	1.52775	2.77105
0.73	1.53704	2.7798
0.74	1.5463	2.78857
0.75	1.5555	2.80109
0.77	1.56938	2.80946
0.78	1.57808	2.81795
0.79	1.58723	2.82623
0.8	1.59627	2.83423
0.8	1.6054	2.84244
0.81	1.61465	2.85025
0.82	1.62413	2.85781
0.84	1.63769	2.86887
0.85	1.64696	2.87592
0.86	1.65609	2.88273
0.87	1.66521	2.8895
0.88	1.67447	2.89578
0.88	1.67912	2.90196
0.89	1.68814	2.90806
0.91	1.70169	2.91407
0.92	1.71078	2.91954
0.93	1.71968	2.92487
0.94	1.72857	2.93032
0.95	1.7375	2.93538
0.95	1.74621	2.94043
0.96	1.75497	2.94545
0.97	1.76436	2.9501
0.99	1.77698	2.95689
1	1.78561	2.96129
1.01	1.79444	2.96555
1.02	1.80317	2.96968
1.02	1.81181	2.97377
1.03	1.82051	2.97776
1.04	1.82924	2.98168
1.06	1.84206	2.98744
1.07	1.85061	2.99119
1.08	1.85492	2.99495
1.09	1.86346	2.99822
1.09	1.87181	2.99983
1.1	1.88031	3.00305
1.11	1.8887	3.00611
1.13	1.90112	3.01037
1.14	1.90951	3.01305
1.15	1.91748	3.0157
1.16	1.92549	3.018
1.17	1.93329	3.02024
1.17	1.94115	3.02264
1.18	1.94852	3.02471
1.19	1.95583	3.02669
1.21	1.96673	3.02936
1.22	1.97365	3.03096
1.23	1.98044	3.03233
1.24	1.98726	3.03363
1.24	1.99383	3.03471
1.26	2.00014	3.03556
1.26	2.00332	3.0366
1.28	2.01251	3.03736
1.29	2.01823	3.03804
1.3	2.02397	3.03872
1.31	2.02932	3.03912
1.32	2.03454	3.03953
1.32	2.03961	3.03977
1.33	2.0444	3.04014
1.35	2.05144	3.04022
1.36	2.0558	3.04047
1.37	2.06001	3.04052
1.38	2.06414	3.04057
1.39	2.06794	3.04076
1.39	2.07172	3.04082
1.4	2.07538	3.04101
1.41	2.07861	3.04111
1.43	2.08348	3.04136
1.44	2.08652	3.04131
1.45	2.08797	3.04152
1.46	2.09072	3.04162
1.46	2.0931	3.04152
1.47	2.09553	3.04147
1.48	2.09771	3.04149
1.5	2.10063	3.04128
1.51	2.1025	3.04147
1.52	2.10418	3.04146
1.53	2.10556	3.04139
1.54	2.10688	3.04139
1.54	2.10813	3.0416
1.55	2.10907	3.04171
1.57	2.11044	3.04179
1.58	2.11121	3.04185
1.59	2.11177	3.04182
1.6	2.11233	3.0419
1.61	2.11284	3.04193
1.61	2.11328	3.04174
1.62	2.11362	3.04177
1.64	2.11408	3.04173
1.65	2.11417	3.04176
1.66	2.11417	3.04182
1.67	2.11432	3.04188
1.68	2.11448	3.04187
1.68	2.11456	3.04188
1.69	2.11461	3.04196
1.7	2.11477	3.04196
1.72	2.11485	3.04195
1.73	2.11493	3.04206
1.74	2.11511	3.0419
1.75	2.1152	3.04199
1.75	2.11519	3.04212
1.76	2.11523	3.04204
1.77	2.11529	3.04196
1.79	2.11532	3.04212
1.8	2.11531	3.04207
1.81	2.1153	3.04206
1.82	2.11526	3.04204
1.83	2.11529	3.04196
1.83	2.11531	3.04192
1.84	2.11536	3.04195
1.85	2.11544	3.04193
1.87	2.11539	3.04196
1.88	2.11546	3.04198
1.89	2.11554	3.04209
1.9	2.11553	3.04225
1.9	2.11565	3.04233
1.91	2.11561	3.04241
1.92	2.11562	3.04231
1.94	2.11559	3.04244
1.95	2.11556	3.04225
1.96	2.11562	3.04214
1.97	2.11562	3.04222
1.97	2.11561	3.04196
1.98	2.11562	3.04209
1.99	2.11566	3.04214
2.01	2.11567	3.04206
2.02	2.1156	3.04222
2.03	2.11564	3.04219
2.04	2.11576	3.04228
2.05	2.11569	3.0423
2.05	2.11561	3.04241
2.06	2.1157	3.0425
2.07	2.11576	3.04233
2.09	2.11581	3.04236
2.1	2.11585	3.04238
2.11	2.11594	3.04217
2.12	2.11588	3.04214
2.12	2.11587	3.0422
2.13	2.11585	3.04227
2.14	2.11578	3.04214
2.16	2.11569	3.04234
2.17	2.11567	3.04236
2.18	2.11572	3.04233
2.19	2.11575	3.04244
2.19	2.11581	3.04242
2.21	2.11588	3.04247
2.21	2.1159	3.04238
2.23	2.11597	3.04242
2.24	2.11594	3.04233
2.25	2.11602	3.04239
2.26	2.11598	3.04228
2.26	2.1159	3.0423
2.27	2.11585	3.04241
2.28	2.11578	3.04242
2.3	2.11582	3.0423
2.31	2.11582	3.04241
2.32	2.11573	3.04242
2.33	2.11581	3.04238
2.34	2.11587	3.04241
2.34	2.11596	3.04241
2.35	2.11591	3.04234
2.36	2.11596	3.04247
2.38	2.11607	3.04247
2.39	2.11595	3.04258
2.4	2.11596	3.04262
2.41	2.11612	3.04247
2.41	2.11608	3.04246
2.42	2.11595	3.04252
2.43	2.11601	3.04252
2.45	2.11596	3.04227
2.46	2.11596	3.04234
2.47	2.11604	3.0423
2.48	2.11595	3.04222
2.49	2.11599	3.04239
2.49	2.11601	3.04241
2.5	2.11608	3.04246
2.52	2.11597	3.04271
2.53	2.11607	3.0425
2.54	2.11615	3.04257
2.55	2.11605	3.04262
2.56	2.11594	3.04238
2.56	2.11606	3.04231
2.57	2.11613	3.04239
2.59	2.11607	3.0423
2.6	2.11616	3.04231
2.61	2.11618	3.04234
2.62	2.11601	3.04242
2.63	2.11596	3.04254
2.63	2.11598	3.04255
2.64	2.11597	3.04265
2.65	2.11597	3.04263
2.67	2.11599	3.04269
2.68	2.11613	3.0426
2.69	2.11618	3.04255
2.7	2.11622	3.04255
2.71	2.11617	3.04257
2.71	2.11611	3.04252
2.72	2.11615	3.04242
2.74	2.11618	3.04244
2.75	2.11606	3.04234
2.76	2.11608	3.04254
2.77	2.11602	3.04258
2.78	2.11598	3.04247
2.78	2.11598	3.04271
2.79	2.11599	3.04271
2.81	2.11609	3.04254
2.82	2.11611	3.04268
2.83	2.11613	3.04255
2.84	2.11622	3.04255
2.85	2.11614	3.0426
2.85	2.11619	3.04258
2.86	2.11616	3.04258
2.87	2.11615	3.04263
2.89	2.11606	3.04257
2.9	2.11602	3.04257
2.91	2.11598	3.04255
2.92	2.11601	3.04244
2.92	2.11604	3.04255
2.93	2.11602	3.04249
2.94	2.11604	3.04242
2.96	2.11611	3.04254
2.97	2.11614	3.04263
2.98	2.11618	3.04266
2.99	2.11614	3.0426
3	2.11625	3.04274
3	2.11618	3.04279
3.01	2.11614	3.04268
3.02	2.11617	3.04271
3.04	2.11624	3.04255
3.05	2.11616	3.04246
3.06	2.11619	3.04239
3.07	2.11625	3.04239
3.07	2.11611	3.0423
3.08	2.11613	3.0426
3.09	2.11606	3.04263
3.11	2.11607	3.04266
3.12	2.11604	3.04287
3.13	2.11611	3.04276
3.14	2.11614	3.04282
3.14	2.11612	3.04282
3.15	2.11614	3.04276
3.16	2.11625	3.04268
3.18	2.11625	3.04266
3.19	2.11624	3.0426
3.2	2.11626	3.04247
3.21	2.11628	3.04266
3.22	2.1162	3.0426
3.22	2.11615	3.04265
3.23	2.11623	3.04262
3.25	2.11603	3.04266
3.26	2.11612	3.04271
3.27	2.11614	3.04276
3.28	2.11626	3.04277
3.29	2.11623	3.04269
3.29	2.11633	3.0426
3.3	2.11636	3.04263
3.31	2.11626	3.04263
3.33	2.11632	3.04263
3.34	2.11628	3.04263
3.35	2.11622	3.04268
3.36	2.11616	3.04266
3.36	2.11617	3.04262
3.37	2.11615	3.0426
3.38	2.11606	3.04266
3.4	2.11616	3.04277
3.41	2.11622	3.04262
3.42	2.11623	3.04273
3.43	2.11626	3.04266
3.43	2.11627	3.04262
3.44	2.11628	3.04265
3.45	2.11628	3.04271
3.47	2.11633	3.04268
3.48	2.11619	3.0429
3.49	2.11623	3.04271
3.5	2.1162	3.04265
3.51	2.11618	3.0426
3.51	2.1162	3.04263
3.53	2.1162	3.04254
3.53	2.1162	3.04262
3.55	2.11617	3.04265
3.56	2.11623	3.04257
3.57	2.11617	3.0426
3.58	2.11617	3.04271
3.58	2.11623	3.04273
3.59	2.11627	3.04284
3.6	2.11623	3.04296
3.62	2.11627	3.04279
3.63	2.1163	3.04276
3.64	2.11622	3.04268
3.65	2.11617	3.0426
3.66	2.11629	3.04255
3.66	2.11623	3.04257
3.67	2.1162	3.04255
3.69	2.11622	3.04266
3.7	2.11618	3.04263
3.71	2.11617	3.04263
3.72	2.11611	3.04285
3.73	2.11616	3.04288
3.73	2.11615	3.04279
3.74	2.11619	3.04287
3.75	2.11625	3.0428
3.77	2.1163	3.04276
3.78	2.11637	3.04285
3.79	2.11638	3.04282
3.8	2.11635	3.04263
3.8	2.11626	3.04266
3.81	2.11635	3.04265
3.82	2.11624	3.04263
3.84	2.11617	3.04274
3.85	2.11611	3.04274
3.86	2.11617	3.04263
3.87	2.11616	3.04279
3.88	2.1162	3.04279
3.88	2.11634	3.04273
3.89	2.11626	3.04268
3.91	2.11636	3.04287
3.92	2.11644	3.04273
3.93	2.11644	3.04268
3.94	2.11636	3.0428
3.95	2.11629	3.04282
3.95	2.11627	3.04282
3.96	2.1162	3.04277
3.98	2.1162	3.04274
3.99	2.11624	3.04273
4	2.11623	3.04263
4.01	2.11619	3.04262
4.02	2.11629	3.04268
4.02	2.11625	3.04266
4.03	2.11632	3.04271
4.04	2.11638	3.04282
4.06	2.11629	3.04288
4.07	2.11632	3.04282
4.08	2.11635	3.0429
4.09	2.11637	3.0429
4.09	2.11632	3.04287
4.1	2.11629	3.04273
4.11	2.1163	3.0428
4.13	2.11624	3.04255
4.14	2.11618	3.04258
4.15	2.11629	3.04263
4.16	2.11622	3.04262
4.17	2.1162	3.04268
4.17	2.11625	3.04271
4.18	2.11629	3.04279
4.19	2.11622	3.04296
4.21	2.11635	3.04307
4.22	2.1163	3.04298
4.23	2.11626	3.04295
4.24	2.11639	3.04284
4.24	2.11642	3.04269
4.25	2.11637	3.04258
4.26	2.11638	3.04266
4.28	2.11638	3.04255
4.29	2.11648	3.04268
4.3	2.11638	3.0428
4.31	2.1164	3.04285
4.31	2.11628	3.04266
4.32	2.11624	3.04274
4.33	2.11625	3.04282
4.35	2.11626	3.04287
4.36	2.11625	3.04277
4.37	2.11636	3.04276
4.38	2.11645	3.04284
4.39	2.11636	3.04276
4.39	2.11642	3.04266
4.4	2.11645	3.04273
4.41	2.11639	3.04273
4.43	2.11627	3.04271
4.44	2.11628	3.04273
4.45	2.11625	3.04282
4.46	2.11618	3.04273
4.46	2.1162	3.04269
4.47	2.11624	3.04271
4.48	2.11623	3.04266
4.5	2.11629	3.04279
4.51	2.11638	3.04287
4.52	2.11635	3.04287
4.53	2.11635	3.04285
4.53	2.11642	3.04296
4.54	2.11641	3.0428
4.55	2.1163	3.04288
4.57	2.11636	3.04288
4.58	2.11641	3.04277
4.59	2.11627	3.04292
4.6	2.11627	3.04271
4.6	2.11632	3.04266
4.61	2.11623	3.04257
4.62	2.11628	3.04277
4.64	2.11638	3.04266
4.65	2.11634	3.04279
4.66	2.11628	3.0428
4.67	2.11633	3.04288
4.68	2.11634	3.04303
4.68	2.11624	3.043
4.69	2.11638	3.04282
4.7	2.11647	3.04288
4.72	2.1164	3.04293
4.72	2.1164	3.04285
4.73	2.11639	3.04282
4.74	2.1164	3.04274
4.75	2.11634	3.04265
4.75	2.11629	3.04257
4.76	2.11637	3.0426
4.77	2.11636	3.04273
4.79	2.11629	3.04269
4.8	2.11629	3.04288
4.81	2.11629	3.04306
4.82	2.1163	3.04304
4.83	2.11633	3.04309
4.84	2.11635	3.04296
4.84	2.11635	3.0429
4.86	2.11651	3.04284
4.87	2.11656	3.04276
4.88	2.11648	3.04266
4.89	2.11644	3.04274
4.9	2.11633	3.04266
4.9	2.11627	3.04265
4.91	2.11624	3.04279
4.92	2.1163	3.04284
4.94	2.11634	3.04284
4.95	2.11627	3.04296
4.96	2.11628	3.04285
4.97	2.11641	3.0428
4.97	2.11644	3.04288
4.98	2.11644	3.04287
4.99	2.11655	3.04274
5.01	2.11656	3.04285
5.02	2.11642	3.04277
5.03	2.11644	3.04276
5.04	2.11637	3.04282
5.05	2.11628	3.0429
5.05	2.11624	3.04284
5.06	2.11636	3.04288
5.08	2.11629	3.04271
5.09	2.11624	3.04271
5.1	2.11638	3.0428
5.11	2.11644	3.04279
5.12	2.11636	3.04285
5.12	2.11641	3.0429
5.13	2.1164	3.04295
5.15	2.11633	3.04288
5.16	2.11638	3.04292
5.17	2.11637	3.04298
5.18	2.11635	3.04293
5.19	2.11634	3.04284
5.19	2.11646	3.04268
5.2	2.11641	3.04273
5.21	2.11642	3.04274
5.23	2.11639	3.04263
5.24	2.11634	3.04271
5.25	2.11628	3.04273
5.26	2.11636	3.04271
5.26	2.11641	3.04273
5.27	2.11634	3.04295
5.28	2.11625	3.04303
5.3	2.11642	3.043
5.31	2.11645	3.043
5.32	2.11647	3.04288
5.33	2.11655	3.04284
5.34	2.11646	3.04273
5.34	2.1164	3.04258
5.35	2.11645	3.04257
5.36	2.11641	3.0426
5.38	2.11625	3.0426
5.39	2.1163	3.04254
5.4	2.11637	3.04234
5.41	2.11625	3.04204
5.41	2.11625	3.04174
5.42	2.11636	3.04152
5.43	2.1164	3.04107
5.45	2.11642	3.04015
5.46	2.11648	3.03919
5.47	2.11645	3.03822
5.48	2.11647	3.0372
5.48	2.11649	3.03607
5.49	2.11649	3.03468
5.5	2.1164	3.03328
5.52	2.11636	3.03094
5.53	2.11634	3.02917
5.54	2.11625	3.02726
5.55	2.11629	3.02525
5.56	2.11638	3.02301
5.56	2.11635	3.02063
5.57	2.11638	3.01823
5.58	2.11649	3.0155
5.6	2.1164	3.0114
5.61	2.11644	3.00851
5.62	2.11656	3.00534
5.63	2.1165	3.00375
5.63	2.11639	3.00059
5.64	2.11635	2.99708
5.65	2.11637	2.99328
5.67	2.1163	2.98782
5.68	2.11639	2.98376
5.69	2.11645	2.9796
5.7	2.11639	2.97547
5.7	2.11635	2.9712
5.71	2.11633	2.96677
5.72	2.11635	2.96234
5.74	2.11619	2.95497
5.75	2.11618	2.95042
5.76	2.11603	2.94538
5.77	2.11584	2.94005
5.77	2.11566	2.93452
5.79	2.11529	2.92887
5.79	2.11514	2.92312
5.81	2.11448	2.91707
5.82	2.11386	2.91104
5.83	2.11307	2.90485
5.84	2.11217	2.89856
5.85	2.11139	2.8922
5.85	2.11033	2.88553
5.86	2.10926	2.87881
5.87	2.10823	2.87206
5.89	2.10621	2.86144
5.9	2.10487	2.85379
5.91	2.10351	2.84701
5.92	2.10185	2.83944
5.92	2.10009	2.8318
5.93	2.09834	2.82423
5.94	2.0965	2.81637
5.96	2.09324	2.80474
5.97	2.09107	2.79685
5.98	2.09001	2.78879
5.99	2.08754	2.78083
6	2.08482	2.77685
6	2.08242	2.7688
6.01	2.07979	2.76065
6.03	2.0756	2.74857
6.04	2.07275	2.74049
6.05	2.06979	2.73231
6.06	2.06677	2.72334
6.07	2.0636	2.71574
6.07	2.06034	2.70758
6.08	2.05686	2.69935
6.09	2.05328	2.69094
6.11	2.04775	2.67855
6.12	2.04379	2.67012
6.13	2.03989	2.66172
6.14	2.03587	2.65339
6.14	2.0313	2.64483
6.15	2.02734	2.63632
6.16	2.0251	2.62789
6.18	2.01864	2.61478
6.19	2.01397	2.61055
6.2	2.00925	2.60207
6.21	2.00442	2.59323
6.22	1.99944	2.58375
6.22	1.99429	2.57569
6.23	1.98918	2.56705
6.25	1.98115	2.55327
6.26	1.97572	2.54452
6.27	1.97038	2.53555
6.28	1.96481	2.52631
6.29	1.95913	2.51751
6.29	1.95353	2.50857
6.3	1.94736	2.49946
6.32	1.93918	2.4862
6.33	1.93352	2.47714
6.34	1.92778	2.4681
6.35	1.92187	2.45917
6.36	1.91899	2.45018
6.36	1.91318	2.44095
6.37	1.90733	2.43641
6.38	1.90141	2.42735
6.4	1.89262	2.41366
6.41	1.88676	2.40452
6.42	1.88083	2.39532
6.43	1.87489	2.38626
6.43	1.86897	2.37705
6.44	1.86287	2.36795
6.45	1.85684	2.35882
6.47	1.84744	2.34531
6.48	1.84192	2.33601
6.49	1.83605	2.32692
6.5	1.83009	2.31788
6.51	1.82415	2.30849
6.51	1.81829	2.29924
6.52	1.81245	2.28928
6.54	1.80644	2.27586
6.55	1.80053	2.26662
6.56	1.79459	2.262
6.57	1.78871	2.25254
6.58	1.78269	2.24319
6.58	1.77647	2.234
6.59	1.77043	2.22471
6.6	1.7644	2.21055
6.62	1.75459	2.20134
6.63	1.74907	2.19192
6.64	1.74297	2.18254
6.65	1.73669	2.17333
6.65	1.7306	2.16404
6.66	1.72442	2.15469
6.67	1.71819	2.14545
6.69	1.70887	2.13091
6.7	1.70273	2.12257
6.71	1.69642	2.11336
6.72	1.69015	2.10434
6.73	1.6839	2.09526
6.73	1.68076	2.08632
6.74	1.67449	2.08188
6.76	1.66507	2.06862
6.77	1.65821	2.05975
6.78	1.65246	2.05081
6.79	1.64612	2.04222
6.8	1.63982	2.03371
6.8	1.63343	2.02507
6.81	1.62695	2.01677
6.82	1.62067	2.00835
6.84	1.61106	1.99487
6.85	1.60459	1.98736
6.86	1.59834	1.979
6.87	1.59187	1.97049
6.87	1.58541	1.96218
6.88	1.57901	1.954
6.89	1.57254	1.94557
6.91	1.56273	1.9333
6.92	1.55562	1.92511
6.93	1.5524	1.9168
6.94	1.5465	1.91271
6.94	1.53999	1.9045
6.95	1.5335	1.89624
6.96	1.52696	1.88799
6.98	1.51727	1.87568
6.99	1.5108	1.86673
7	1.50432	1.85923
7.01	1.49777	1.85095
7.02	1.49125	1.84272
7.02	1.48466	1.83464
7.03	1.47805	1.82654
7.04	1.47141	1.81846
7.06	1.46158	1.80651
7.07	1.45502	1.79862
7.08	1.44797	1.7909
7.09	1.44201	1.78304
7.09	1.43553	1.77528
7.11	1.4291	1.76745
7.11	1.42585	1.75981
7.13	1.41624	1.75197
7.14	1.40995	1.74346
7.15	1.40362	1.73655
7.16	1.39729	1.72882
7.17	1.39095	1.72095
7.17	1.38472	1.71351
7.18	1.37845	1.70605
7.2	1.36921	1.69443
7.21	1.36313	1.68683
7.22	1.35708	1.67925
7.23	1.35116	1.67146
7.24	1.34469	1.66372
7.24	1.33944	1.65606
7.25	1.33373	1.64826
7.27	1.3252	1.63675
7.28	1.31959	1.62925
7.29	1.31399	1.62148
7.3	1.3112	1.61311
7.31	1.30571	1.60623
7.31	1.30014	1.60236
7.32	1.29468	1.59458
7.33	1.28931	1.58694
7.35	1.2811	1.57537
7.36	1.27572	1.5676
7.37	1.27044	1.56011
7.38	1.2651	1.55254
7.39	1.25929	1.54488
7.39	1.25465	1.53738
7.4	1.2494	1.52995
7.42	1.24151	1.51896
7.43	1.23645	1.51156
7.44	1.23141	1.50408
7.45	1.22639	1.49667
7.46	1.22147	1.48839
7.46	1.21656	1.48171
7.47	1.21165	1.47425
7.49	1.20689	1.46318
7.5	1.20212	1.4558
7.51	1.19729	1.45213
7.52	1.1924	1.44502
7.53	1.18771	1.43781
7.53	1.18294	1.43068
7.54	1.17769	1.42379
7.55	1.1734	1.41674
7.57	1.16642	1.40633
7.58	1.16172	1.39942
7.59	1.1571	1.39239
7.6	1.15254	1.38556
7.6	1.14791	1.37837
7.61	1.14341	1.37214
7.62	1.1389	1.36549
7.64	1.13207	1.35587
7.65	1.12757	1.34936
7.66	1.12311	1.34294
7.67	1.1186	1.33672
7.68	1.11628	1.33045
7.68	1.11184	1.32432
7.69	1.10749	1.32119
7.7	1.10491	1.3121
7.72	1.09647	1.30619
7.73	1.09197	1.30028
7.74	1.08746	1.29444
7.75	1.08311	1.28858
7.75	1.07864	1.28291
7.76	1.07411	1.27672
7.77	1.0695	1.26882
7.79	1.0628	1.26319
7.8	1.0582	1.25761
7.81	1.05364	1.25214
7.82	1.04916	1.2466
7.82	1.04462	1.24092
7.83	1.04014	1.23554
7.84	1.03565	1.23006
7.86	1.033	1.22179
7.87	1.02705	1.21648
7.88	1.02226	1.21377
7.89	1.01782	1.20834
7.9	1.01327	1.20307
7.9	1.00876	1.19788
7.91	1.00437	1.19246
7.93	0.997604	1.18395
7.94	0.993065	1.17933
7.95	0.988703	1.17392
7.96	0.984242	1.16869
7.97	0.97967	1.16363
7.97	0.975309	1.15841
7.98	0.970924	1.15337
7.99	0.96643	1.14858
8.01	0.959837	1.14112
8.02	0.957187	1.13645
8.03	0.951246	1.13162
8.04	0.946619	1.12675
8.04	0.944499	1.12198
8.05	0.940181	1.11717
8.06	0.935874	1.11482
8.08	0.929569	1.10868
8.09	0.925339	1.10263
8.1	0.920966	1.0978
8.11	0.916836	1.09318
8.11	0.912629	1.0885
8.12	0.908289	1.08369
8.13	0.903971	1.07899
8.15	0.897699	1.07202
8.16	0.893459	1.06724
8.17	0.889296	1.06262
8.18	0.88521	1.05795
8.19	0.881146	1.05313
8.19	0.87707	1.04846
8.2	0.873106	1.04374
8.21	0.869153	1.03892
8.23	0.863024	1.03186
8.24	0.861048	1.02902
8.25	0.857139	1.02266
8.26	0.853119	1.02
8.26	0.849121	1.01537
8.27	0.845333	1.01067
8.28	0.841468	1.00594
8.3	0.835527	0.998983
8.31	0.831662	0.994333
8.32	0.827897	0.989616
8.33	0.824054	0.984997
8.34	0.819758	0.980488
8.34	0.816445	0.976106
8.35	0.812691	0.971819
8.37	0.807026	0.965135
8.38	0.803348	0.960785
8.39	0.79966	0.956688
8.4	0.795906	0.953988
8.41	0.792327	0.948145
8.41	0.788749	0.943652
8.42	0.78515	0.93935
8.43	0.783349	0.935111
8.45	0.778016	0.930903
8.46	0.774493	0.926744
8.47	0.770937	0.92271
8.48	0.767437	0.91871
8.48	0.76535	0.914565
8.49	0.760756	0.910517
8.5	0.757134	0.9065
8.52	0.752088	0.900355
8.53	0.748708	0.896466
8.54	0.745395	0.892307
8.55	0.742137	0.888162
8.56	0.738802	0.885749
8.56	0.735479	0.880319
8.57	0.732265	0.875952
8.59	0.727494	0.870094
8.6	0.724104	0.866125
8.61	0.720924	0.862124
8.62	0.7177	0.85844
8.63	0.716109	0.856534
8.63	0.713051	0.852582
8.64	0.711262	0.848708
8.66	0.705442	0.843024
8.67	0.702427	0.839039
8.68	0.699545	0.835244
8.69	0.69653	0.831465
8.7	0.693494	0.827592
8.7	0.690524	0.825321
8.71	0.687629	0.820462
8.72	0.68456	0.816445
8.74	0.680143	0.810841
8.75	0.677062	0.807252
8.76	0.674058	0.803585
8.77	0.671198	0.800029
8.77	0.668349	0.796377
8.78	0.665478	0.792742
8.79	0.662651	0.789232
8.81	0.660906	0.783962
8.82	0.657184	0.782199
8.83	0.654214	0.778547
8.84	0.651442	0.775133
8.85	0.64867	0.771704
8.85	0.645876	0.76802
8.86	0.643116	0.764686
8.87	0.640433	0.761288
8.89	0.636325	0.756351
8.9	0.633619	0.753032
8.91	0.630991	0.749428
8.92	0.62834	0.74638
8.92	0.625701	0.743141
8.93	0.623107	0.739918
8.94	0.620533	0.736742
8.96	0.617242	0.732313
8.97	0.614129	0.729073
8.98	0.611577	0.726073
8.99	0.608993	0.723121
8.99	0.607691	0.719945
9	0.605173	0.716817
9.01	0.602655	0.715054
9.03	0.598867	0.710911
9.04	0.596427	0.707846
9.05	0.59393	0.705005
9.06	0.591358	0.701892
9.07	0.588796	0.699242
9.07	0.5864	0.696573
9.08	0.583838	0.693827
9.09	0.581375	0.69116
9.11	0.577686	0.687334
9.12	0.576229	0.684888
9.13	0.572982	0.682221
9.14	0.570509	0.679554
9.14	0.568113	0.67695
9.15	0.565683	0.674107
9.16	0.563342	0.671631
9.18	0.559797	0.668503
9.19	0.558593	0.665486
9.2	0.556231	0.662708
9.21	0.553911	0.661438
9.21	0.551505	0.65931
9.22	0.549119	0.656817
9.23	0.546844	0.654404
9.25	0.543421	0.650658
9.26	0.541102	0.648213
9.27	0.539026	0.645831
9.28	0.5377	0.643576
9.28	0.534741	0.641226
9.29	0.532455	0.638766
9.3	0.530302	0.6364
9.32	0.527055	0.632907
9.33	0.52489	0.631462
9.34	0.522859	0.628303
9.35	0.520739	0.62581
9.36	0.518575	0.623412
9.37	0.516598	0.621078
9.37	0.515593	0.618745
9.38	0.51356	0.616426
9.4	0.510623	0.614204
9.41	0.508735	0.611885
9.42	0.506902	0.609583
9.43	0.50498	0.607409
9.43	0.503766	0.605185
9.44	0.50127	0.602803
9.45	0.499371	0.600692
9.47	0.496599	0.597168
9.48	0.494788	0.594834
9.49	0.492911	0.593389
9.5	0.491166	0.590277
9.51	0.48942	0.587943
9.51	0.487654	0.585689
9.52	0.485865	0.583402
9.54	0.483369	0.580148
9.55	0.481669	0.577909
9.56	0.480785	0.575702
9.57	0.479162	0.573542
9.58	0.477527	0.572494
9.58	0.476556	0.57024
9.59	0.474369	0.567907
9.6	0.472713	0.565716
9.62	0.47035	0.562286
9.63	0.468837	0.559999
9.64	0.467368	0.557665
9.65	0.465789	0.556252
9.65	0.464254	0.553315
9.66	0.462686	0.550965
9.67	0.461173	0.548743
9.69	0.458854	0.545583
9.7	0.457342	0.543392
9.71	0.455939	0.541312
9.72	0.454525	0.539359
9.73	0.453101	0.537248
9.73	0.451665	0.535199
9.75	0.450859	0.533151
9.76	0.449004	0.529944
9.77	0.447679	0.528928
9.78	0.446398	0.527006
9.79	0.444918	0.524927
9.8	0.443559	0.523673
9.8	0.442246	0.521243
9.81	0.440865	0.519243
9.83	0.438745	0.516243
9.84	0.437508	0.514465
9.85	0.436183	0.512479
9.86	0.434858	0.510605
9.87	0.433666	0.508779
9.87	0.432406	0.506922
9.88	0.431104	0.505049
9.89	0.429855	0.503334
9.91	0.428221	0.500794
9.92	0.426697	0.499064
9.93	0.425427	0.49746
9.94	0.424753	0.495634
9.94	0.42344	0.493856
9.95	0.422059	0.49276
9.96	0.420778	0.491554
9.98	0.418923	0.488521
9.99	0.417653	0.486837
10	0.416251	0.485044
10.01	0.414981	0.483441
10.02	0.4137	0.481885
10.02	0.412298	0.480344
10.03	0.410972	0.478677
10.04	0.409669	0.477327
10.06	0.407913	0.474977
10.07	0.406268	0.473518
10.08	0.405042	0.472009
10.09	0.403739	0.470453
10.09	0.402359	0.469023
10.1	0.401089	0.467564
10.11	0.399797	0.466627
10.13	0.398394	0.46396
10.14	0.39707	0.46334
10.15	0.395866	0.461912
10.16	0.394496	0.460704
10.16	0.393127	0.459434
10.17	0.391901	0.458117
10.18	0.39072	0.456719
10.2	0.388809	0.454957
10.21	0.388136	0.453639
10.22	0.386578	0.452306
10.23	0.385265	0.451052
10.24	0.384116	0.449574
10.24	0.383067	0.44832
10.25	0.381918	0.447066
10.26	0.380616	0.446335
10.28	0.378882	0.443986
10.29	0.377711	0.442811
10.3	0.376552	0.441572
10.31	0.37548	0.440446
10.31	0.374906	0.439175
10.32	0.373758	0.438557
10.33	0.37272	0.437381
10.35	0.371218	0.43554
10.36	0.370555	0.434238
10.37	0.369098	0.433047
10.38	0.368093	0.431936
10.38	0.367055	0.430601
10.39	0.365983	0.429475
10.4	0.364913	0.428347
10.42	0.363433	0.426473
10.43	0.362428	0.425648
10.44	0.361434	0.424013
10.45	0.36054	0.422774
10.45	0.359579	0.421631
10.46	0.358629	0.420393
10.47	0.357823	0.419122
10.49	0.356553	0.417487
10.5	0.355703	0.416248
10.51	0.355194	0.415042
10.52	0.354709	0.414566
10.53	0.353737	0.413518
10.53	0.35292	0.412327
10.54	0.35218	0.4112
10.55	0.351451	0.410025
10.57	0.350314	0.408214
10.58	0.34964	0.407103
10.59	0.349022	0.406405
10.6	0.348304	0.404833
10.6	0.347641	0.403912
10.61	0.347034	0.402753
10.62	0.346349	0.401594
10.64	0.3454	0.400054
10.65	0.34477	0.399117
10.66	0.344074	0.397943
10.67	0.343721	0.396815
10.68	0.342981	0.395704
10.69	0.342418	0.394528
10.69	0.342131	0.393417
10.71	0.341247	0.392402
10.72	0.340805	0.391306
10.73	0.34022	0.390195
10.74	0.33958	0.389194
10.75	0.339138	0.388591
10.75	0.338608	0.387432
10.76	0.337957	0.38648
10.77	0.337448	0.385542
10.79	0.336709	0.384257
10.8	0.336156	0.383304
10.81	0.335659	0.382272
10.82	0.335251	0.381351
10.82	0.334997	0.380477
10.83	0.334345	0.379366
10.84	0.333904	0.378318
10.86	0.333153	0.376922
10.87	0.332623	0.376477
10.88	0.332402	0.376033
10.88	0.332203	0.375144
10.89	0.332027	0.374253
10.9	0.331552	0.373682
10.9	0.331011	0.37311
10.91	0.330614	0.372221
10.93	0.32994	0.370808
10.94	0.329453	0.369982
10.95	0.329134	0.369284
10.96	0.328747	0.368443
10.97	0.328327	0.367569
10.97	0.327963	0.36676
10.98	0.327676	0.365982
11	0.326837	0.364902
11.01	0.326449	0.364076
11.02	0.326053	0.36306
11.03	0.325644	0.362235
11.04	0.325136	0.361441
11.04	0.324793	0.360521
11.05	0.324396	0.359965
11.06	0.324186	0.35898
11.08	0.323634	0.357821
11.09	0.323303	0.357424
11.1	0.322795	0.356757
11.11	0.322397	0.356011
11.11	0.32211	0.355281
11.12	0.321723	0.354646
11.13	0.321282	0.353789
11.15	0.320873	0.352741
11.16	0.32041	0.351867
11.17	0.320057	0.351057
11.18	0.31978	0.350342
11.19	0.319427	0.349502
11.19	0.318973	0.348661
11.2	0.318577	0.348025
11.21	0.318234	0.347661
11.23	0.317671	0.34639
11.24	0.317307	0.345913
11.25	0.317008	0.345214
11.26	0.316876	0.344533
11.26	0.316556	0.344024
11.27	0.316203	0.343722
11.28	0.316048	0.343023
11.3	0.315739	0.342055
11.31	0.315407	0.341405
11.32	0.315186	0.34069
11.33	0.314954	0.340103
11.33	0.314568	0.339468
11.34	0.314303	0.338832
11.35	0.314104	0.338308
11.37	0.313596	0.337545
11.38	0.313353	0.336895
11.39	0.313055	0.33634
11.4	0.312712	0.335767
11.41	0.31248	0.335132
11.41	0.312392	0.334562
11.42	0.312216	0.333941
11.44	0.312006	0.333354
11.45	0.311939	0.33256
11.46	0.311785	0.332212
11.47	0.311553	0.331688
11.48	0.311277	0.331195
11.48	0.311144	0.330751
11.49	0.310879	0.330069
11.5	0.31057	0.329623
11.52	0.31046	0.328798
11.53	0.31025	0.328417
11.54	0.310051	0.327813
11.55	0.309918	0.327369
11.55	0.309753	0.326893
11.56	0.309654	0.326496
11.57	0.309499	0.326115
11.59	0.309345	0.3254
11.6	0.309246	0.325098
11.61	0.308958	0.324591
11.62	0.308858	0.324067
11.62	0.308804	0.323685
11.63	0.308616	0.323178
11.64	0.308472	0.322891
11.66	0.308307	0.322241
11.67	0.308263	0.321685
11.68	0.30813	0.321161
11.69	0.307976	0.32097
11.7	0.307909	0.320415
11.7	0.30781	0.319922
11.71	0.307633	0.319605
11.72	0.307578	0.31924
11.74	0.307622	0.318589
11.75	0.307566	0.318255
11.76	0.307566	0.317683
11.77	0.3076	0.317192
11.77	0.307534	0.316827
11.78	0.307489	0.316239
11.79	0.307478	0.315651
11.81	0.30739	0.315096
11.82	0.307334	0.314572
11.83	0.30729	0.314223
11.84	0.30729	0.314064
11.85	0.307225	0.313731
11.85	0.30718	0.313318
11.86	0.307225	0.313
11.88	0.307247	0.31254
11.89	0.307213	0.312111
11.9	0.307379	0.311731
11.91	0.307534	0.311318
11.92	0.307566	0.31092
11.92	0.307633	0.310603
11.93	0.307655	0.310301
11.94	0.307721	0.309936
11.96	0.307677	0.309523
11.97	0.307788	0.309221
11.98	0.30771	0.308857
11.99	0.307721	0.308634
11.99	0.307821	0.308444
12	0.307931	0.307871
12.01	0.307998	0.307666
12.03	0.308119	0.307412
12.04	0.308263	0.307094
12.05	0.308384	0.306856
12.06	0.30845	0.30657
12.07	0.308505	0.306316
12.07	0.308671	0.306045
12.08	0.308748	0.305934
12.1	0.308947	0.305379
12.11	0.309013	0.305284
12.12	0.309068	0.304982
12.13	0.309212	0.304697
12.14	0.309377	0.304538
12.14	0.309532	0.304331
12.15	0.309686	0.304173
12.17	0.309941	0.303997
12.18	0.310074	0.303808
12.19	0.310217	0.303697
12.2	0.310427	0.303617
12.21	0.310482	0.303617
12.21	0.310504	0.303475
12.22	0.310625	0.303204
12.23	0.310934	0.302951
12.25	0.311178	0.302506
12.26	0.311289	0.302284
12.27	0.311443	0.302014
12.28	0.31163	0.301823
12.28	0.311763	0.301426
12.29	0.311895	0.301236
12.3	0.312039	0.301282
12.32	0.312226	0.301045
12.33	0.312293	0.300806
12.34	0.31248	0.300632
12.35	0.312602	0.300458
12.36	0.312746	0.300299
12.36	0.313022	0.300188
12.37	0.313243	0.299949
12.39	0.313364	0.299743
12.4	0.313596	0.299441
12.41	0.313839	0.299314
12.42	0.314037	0.299187
12.43	0.314148	0.299012
12.43	0.314314	0.298775
12.44	0.314523	0.298552
12.45	0.314568	0.298504
12.47	0.314899	0.298298
12.48	0.315131	0.298028
12.49	0.315286	0.297965
12.5	0.315506	0.297758
12.5	0.315849	0.297615
12.51	0.316114	0.297536
12.52	0.316379	0.29741
12.54	0.31671	0.297219
12.55	0.317053	0.297154
12.56	0.317152	0.296949
12.57	0.317362	0.296821
12.58	0.317495	0.296663
12.58	0.317693	0.296552
12.59	0.317836	0.296504
12.6	0.318113	0.296297
12.62	0.318455	0.296139
12.63	0.318654	0.29606
12.64	0.318952	0.295996
12.65	0.319228	0.295789
12.65	0.319415	0.295695
12.66	0.319702	0.295774
12.67	0.319968	0.295678
12.69	0.320243	0.295472
12.7	0.320376	0.295456
12.71	0.320663	0.295297
12.72	0.320972	0.295074
12.72	0.321127	0.295074
12.73	0.32137	0.294948
12.74	0.321646	0.294726
12.76	0.321977	0.29463
12.77	0.32211	0.294535
12.78	0.322431	0.294519
12.79	0.322684	0.29455
12.79	0.32285	0.29455
12.8	0.323093	0.294535
12.81	0.323358	0.29455
12.83	0.323788	0.294535
12.84	0.324043	0.294439
12.85	0.324363	0.294234
12.86	0.324584	0.294154
12.87	0.324838	0.293948
12.87	0.325181	0.293693
12.88	0.325423	0.293615
12.89	0.325567	0.29355
12.91	0.325908	0.29363
12.92	0.32614	0.29363
12.93	0.326318	0.293598
12.94	0.326483	0.293582
12.95	0.326804	0.293598
12.95	0.326947	0.293504
12.96	0.327212	0.293487
12.98	0.327632	0.293582
12.99	0.327919	0.293487
13	0.328161	0.293376
13.01	0.328371	0.293345
13.02	0.328492	0.293376
13.02	0.328758	0.293393
13.03	0.328924	0.293328
13.05	0.329266	0.293091
13.06	0.329531	0.293091
13.07	0.329653	0.293137
13.08	0.329895	0.293011
13.09	0.330182	0.292915
13.09	0.330381	0.292852
13.1	0.330602	0.292837
13.11	0.330977	0.292804
13.13	0.331286	0.292884
13.14	0.331375	0.292948
13.15	0.331629	0.2929
13.16	0.331883	0.292837
13.16	0.331983	0.292837
13.17	0.33217	0.292852
13.18	0.332479	0.292646
13.2	0.332689	0.292709
13.21	0.332888	0.292487
13.22	0.333241	0.292359
13.23	0.333507	0.292439
13.24	0.333661	0.292504
13.24	0.333848	0.292408
13.25	0.334092	0.292471
13.27	0.334335	0.292661
13.28	0.334589	0.292519
13.29	0.334908	0.292535
13.3	0.335063	0.292504
13.31	0.335207	0.292248
13.31	0.335417	0.292248
13.33	0.335582	0.292122
13.34	0.335792	0.291835
13.35	0.336002	0.291804
13.36	0.336201	0.29182
13.37	0.336388	0.291772
13.38	0.336532	0.291789
13.38	0.336742	0.291883
13.39	0.336985	0.291883
13.4	0.337184	0.291852
13.42	0.337393	0.291932
13.43	0.337725	0.291932
13.44	0.337957	0.291868
13.45	0.338122	0.291835
13.45	0.338387	0.291567
13.46	0.338653	0.291439
13.47	0.338796	0.291439
13.49	0.338906	0.291217
13.5	0.339182	0.291169
13.51	0.339249	0.291185
13.52	0.339304	0.291169
13.53	0.339392	0.291233
13.53	0.339591	0.29128
13.54	0.339657	0.291154
13.55	0.339822	0.291137
13.57	0.340155	0.291011
13.58	0.340375	0.291106
13.59	0.340496	0.291026
13.6	0.340706	0.291106
13.6	0.340993	0.291074
13.61	0.34106	0.291043
13.62	0.34117	0.291122
13.64	0.341358	0.290978
13.65	0.341512	0.290789
13.66	0.341579	0.290789
13.67	0.341711	0.290724
13.67	0.341899	0.290567
13.68	0.342009	0.290502
13.69	0.342186	0.29063
13.71	0.342451	0.290376
13.72	0.342584	0.290344
13.73	0.342717	0.290359
13.74	0.342959	0.290455
13.75	0.343091	0.290407
13.75	0.343224	0.290439
13.76	0.343412	0.290487
13.77	0.343555	0.290407
13.79	0.343699	0.290344
13.8	0.343842	0.290154
13.81	0.344118	0.289978
13.82	0.344163	0.289978
13.82	0.344229	0.289867
13.83	0.344439	0.289756
13.84	0.344505	0.289789
13.86	0.344605	0.289724
13.87	0.344704	0.289676
13.88	0.344859	0.289772
13.89	0.344859	0.2899
13.89	0.344859	0.289852
13.9	0.345057	0.289789
13.91	0.345212	0.289756
13.93	0.345289	0.289565
13.94	0.345433	0.289376
13.95	0.34561	0.289232
13.96	0.345632	0.289089
13.96	0.345687	0.289089
13.97	0.345775	0.289137
13.98	0.345709	0.289057
14	0.345665	0.288963
14.01	0.345753	0.288994
14.02	0.345764	0.289026
14.03	0.345798	0.288898
14.04	0.345897	0.288931
14.04	0.346006	0.288931
14.05	0.346018	0.288915
14.06	0.346029	0.288946
14.08	0.346151	0.288915
14.09	0.346139	0.288772
14.1	0.346062	0.288741
14.11	0.346062	0.288772
14.11	0.346018	0.288804
14.12	0.345897	0.288613
14.13	0.345863	0.288581
14.15	0.345875	0.288439
14.16	0.345841	0.288359
14.17	0.345852	0.288407
14.18	0.345963	0.288296
14.19	0.346051	0.288185
14.19	0.34604	0.288231
14.2	0.346095	0.2882
14.22	0.346151	0.288152
14.23	0.346095	0.288137
14.24	0.346006	0.287978
14.25	0.346029	0.287804
14.26	0.345974	0.287772
14.27	0.345897	0.287629
14.27	0.345852	0.287422
14.29	0.345852	0.287391
14.3	0.345798	0.287311
14.31	0.345731	0.287263
14.32	0.345753	0.287263
14.33	0.345632	0.287248
14.33	0.345455	0.28712
14.34	0.345455	0.287152
14.35	0.345422	0.28712
14.37	0.345223	0.28693
14.38	0.345201	0.28685
14.39	0.345201	0.286755
14.4	0.345146	0.286533
14.41	0.345002	0.286311
14.41	0.344924	0.2862
14.42	0.344837	0.28612
14.44	0.344649	0.285818
14.45	0.344593	0.285835
14.46	0.344494	0.285707
14.47	0.34435	0.285676
14.48	0.34424	0.285692
14.48	0.344152	0.285772
14.49	0.344096	0.285581
14.51	0.343909	0.285485
14.52	0.343842	0.285294
14.53	0.343787	0.285025
14.54	0.343699	0.285025
14.55	0.343599	0.28485
14.55	0.343545	0.284596
14.56	0.343357	0.284422
14.57	0.343081	0.284359
14.59	0.342903	0.284088
14.6	0.342705	0.283977
14.61	0.342473	0.283898
14.62	0.342384	0.283724
14.62	0.342219	0.283739
14.63	0.342053	0.283596
14.64	0.341987	0.283422
14.66	0.341899	0.283214
14.67	0.341799	0.283135
14.68	0.341579	0.283024
14.69	0.34149	0.28285
14.7	0.341425	0.28277
14.7	0.341193	0.28269
14.71	0.340971	0.282437
14.72	0.340894	0.282294
14.74	0.340607	0.281992
14.75	0.340408	0.281818
14.76	0.34021	0.281755
14.77	0.34011	0.281738
14.77	0.339878	0.281437
14.78	0.339723	0.281405
14.79	0.339691	0.281373
14.81	0.339469	0.281214
14.82	0.339348	0.281183
14.83	0.339227	0.28112
14.84	0.33915	0.280944
14.84	0.338906	0.280818
14.85	0.338718	0.280753
14.86	0.338608	0.280675
14.88	0.338322	0.280325
14.89	0.338199	0.280309
14.9	0.338056	0.279992
14.91	0.337924	0.27977
14.92	0.337625	0.279801
14.92	0.337448	0.279722
14.93	0.337316	0.279611
14.95	0.336907	0.279753
14.96	0.336731	0.279516
14.97	0.336565	0.279436
14.98	0.336366	0.27942
14.99	0.336212	0.279294
14.99	0.336178	0.278975
15	0.335958	0.278738
15.02	0.335737	0.278594
15.03	0.335615	0.278229
15.04	0.335483	0.278134
15.05	0.335207	0.278055
15.06	0.334898	0.277944
15.06	0.334676	0.277864
15.07	0.334478	0.277849
15.08	0.334302	0.277705
15.1	0.333926	0.27761
15.11	0.333794	0.27761
15.12	0.333717	0.277388
15.13	0.333562	0.27726
15.13	0.333341	0.277103
15.14	0.333252	0.277007
15.15	0.333164	0.276801
15.17	0.332843	0.276562
15.18	0.3327	0.276212
15.19	0.33249	0.276149
15.2	0.332292	0.276118
15.21	0.332027	0.276007
15.22	0.331883	0.275879
15.22	0.331773	0.275816
15.23	0.33164	0.27561
15.25	0.331486	0.275323
15.26	0.331397	0.275181
15.27	0.331199	0.275149
15.28	0.331022	0.274975
15.28	0.330989	0.274705
15.29	0.330812	0.27461
15.3	0.33058	0.274403
15.32	0.330326	0.274212
15.33	0.330061	0.274069
15.34	0.329774	0.273879
15.35	0.329608	0.273705
15.36	0.329498	0.273482
15.36	0.329277	0.273355
15.37	0.329067	0.273117
15.39	0.328924	0.272847
15.4	0.328825	0.272753
15.41	0.328769	0.272656
15.42	0.328625	0.272577
15.43	0.328515	0.272403
15.43	0.328383	0.272195
15.44	0.328239	0.272132
15.46	0.328139	0.271942
15.47	0.327996	0.271608
15.48	0.327808	0.271529
15.49	0.327654	0.271371
15.5	0.327587	0.271021
15.5	0.327477	0.27091
15.51	0.327245	0.270751
15.52	0.327168	0.270545
15.54	0.326869	0.270386
15.55	0.326681	0.27026
15.56	0.326582	0.270275
15.57	0.326594	0.270132
15.58	0.326417	0.270069
15.58	0.326263	0.269893
15.59	0.326251	0.269656
15.61	0.326273	0.269608
15.62	0.326108	0.269338
15.63	0.326009	0.269052
15.64	0.325975	0.268893
15.65	0.325809	0.268751
15.65	0.325644	0.268656
15.66	0.325599	0.268402
15.68	0.325346	0.268402
15.69	0.325158	0.268258
15.7	0.325114	0.268036
15.71	0.325125	0.267973
15.72	0.32508	0.267799
15.72	0.325003	0.267576
15.73	0.324993	0.26748
15.74	0.324971	0.267338
15.76	0.32486	0.2671
15.77	0.324761	0.267004
15.78	0.324661	0.266814
15.79	0.324628	0.266671
15.79	0.324551	0.266608
15.8	0.324418	0.266528
15.81	0.324385	0.26621
15.83	0.324275	0.265973
15.84	0.324175	0.265813
15.85	0.324153	0.265654
15.86	0.324087	0.265576
15.87	0.32402	0.265543
15.87	0.324054	0.265352
15.88	0.324065	0.265258
15.89	0.32391	0.265241
15.91	0.323921	0.264973
15.92	0.32391	0.264765
15.93	0.323778	0.264623
15.94	0.323733	0.264369
15.94	0.323733	0.264178
15.95	0.323844	0.264099
15.97	0.323788	0.263828
15.98	0.323766	0.263495
15.99	0.323766	0.263511
16	0.323766	0.263448
16.01	0.323689	0.263289
16.01	0.323711	0.263258
16.02	0.323711	0.263226
16.03	0.323623	0.263098
16.05	0.323722	0.262876
16.06	0.32381	0.262861
16.07	0.323701	0.262606
16.08	0.323766	0.262432
16.09	0.323887	0.262273
16.09	0.323855	0.261908
16.1	0.3238	0.26167
16.12	0.323855	0.261463
16.13	0.323866	0.261289
16.14	0.323844	0.261289
16.15	0.3238	0.261193
16.16	0.323756	0.261002
16.16	0.323844	0.260891
16.17	0.323887	0.260908
16.18	0.323899	0.260828
16.2	0.324075	0.260574
16.21	0.324131	0.26048
16.22	0.324242	0.260352
16.23	0.324385	0.260193
16.23	0.32444	0.26005
16.24	0.32443	0.259956
16.25	0.324517	0.259765
16.27	0.324495	0.259685
16.28	0.324539	0.259574
16.29	0.324573	0.259415
16.3	0.324595	0.259383
16.3	0.324705	0.259224
16.31	0.324739	0.259067
16.32	0.324971	0.25897
16.34	0.325136	0.258844
16.35	0.325213	0.258654
16.36	0.325357	0.258654
16.37	0.325599	0.258685
16.38	0.325688	0.258574
16.38	0.325699	0.258542
16.39	0.325799	0.258574
16.4	0.32592	0.258463
16.42	0.325953	0.258224
16.43	0.326096	0.258113
16.44	0.326263	0.257922
16.45	0.326306	0.257843
16.45	0.326395	0.2577
16.46	0.326637	0.257654
16.47	0.326759	0.25762
16.49	0.326869	0.257748
16.5	0.327035	0.257748
16.51	0.327267	0.257574
16.52	0.327301	0.25762
16.53	0.327432	0.257509
16.53	0.327565	0.257335
16.54	0.327786	0.257256
16.56	0.328007	0.257224
16.57	0.328239	0.256954
16.58	0.328438	0.256796
16.59	0.328581	0.256716
16.6	0.328714	0.256589
16.6	0.328835	0.256557
16.61	0.329067	0.2567
16.63	0.329243	0.256494
16.64	0.329475	0.256526
16.65	0.329663	0.256509
16.66	0.329863	0.256383
16.67	0.330172	0.256383
16.67	0.330436	0.256398
16.68	0.330768	0.256224
16.69	0.330967	0.255985
16.71	0.331342	0.255954
16.72	0.331452	0.255939
16.73	0.331585	0.255985
16.74	0.331706	0.255954
16.75	0.331916	0.255954
16.75	0.332104	0.255922
16.76	0.332225	0.255891
16.78	0.332623	0.256081
16.79	0.332921	0.255985
16.8	0.33323	0.255939
16.81	0.333485	0.255954
16.82	0.333727	0.255716
16.82	0.334048	0.255668
16.83	0.334345	0.255748
16.85	0.334666	0.25562
16.86	0.334908	0.255557
16.87	0.335229	0.255494
16.88	0.33535	0.255398
16.89	0.335627	0.255366
16.89	0.335891	0.255303
16.9	0.336156	0.255224
16.92	0.336322	0.255239
16.93	0.336687	0.255161
16.94	0.336951	0.255207
16.95	0.337195	0.255176
16.96	0.33747	0.255272
16.96	0.337813	0.255239
16.97	0.338144	0.255255
16.98	0.338421	0.25543
17	0.338984	0.255335
17.01	0.339359	0.255318
17.01	0.339513	0.255383
17.02	0.339646	0.255318
17.03	0.339955	0.255287
17.04	0.340341	0.255144
17.04	0.340674	0.255144
17.05	0.340927	0.255096
17.06	0.34128	0.25505
17.08	0.341689	0.255113
17.09	0.342009	0.255255
17.1	0.342352	0.255398
17.11	0.342562	0.255589
17.11	0.342926	0.255637
17.12	0.343246	0.255652
17.13	0.343611	0.2557
17.15	0.344318	0.255731
17.16	0.344714	0.255683
17.17	0.345134	0.255683
17.18	0.345543	0.255716
17.18	0.345885	0.255668
17.19	0.346194	0.255637
17.2	0.34657	0.255683
17.22	0.347189	0.255794
17.23	0.347431	0.255891
17.24	0.34794	0.256017
17.25	0.34837	0.255939
17.26	0.348713	0.255985
17.26	0.349165	0.256065
17.27	0.349695	0.255922
17.29	0.350193	0.25605
17.3	0.350656	0.256081
17.31	0.351065	0.256096
17.32	0.35154	0.25605
17.33	0.352026	0.256176
17.33	0.352335	0.256272
17.34	0.352765	0.256319
17.35	0.353251	0.25643
17.37	0.353792	0.256494
17.38	0.354124	0.256494
17.39	0.354764	0.256398
17.4	0.355172	0.256509
17.4	0.355703	0.256589
17.41	0.356276	0.256541
17.42	0.356774	0.256748
17.44	0.357381	0.256859
17.45	0.357812	0.256985
17.46	0.358342	0.257161
17.47	0.358816	0.257241
17.47	0.359048	0.257272
17.48	0.359502	0.257304
17.49	0.360009	0.257367
17.51	0.360716	0.257335
17.52	0.361202	0.257352
17.53	0.361765	0.257542
17.54	0.362052	0.257526
17.55	0.36267	0.2577
17.55	0.363245	0.257922
17.56	0.363808	0.258018
17.57	0.364194	0.258209
17.59	0.365044	0.258542
17.6	0.365563	0.258574
17.61	0.366171	0.2587
17.62	0.366613	0.258796
17.62	0.36722	0.258717
17.63	0.36785	0.258859
17.64	0.36828	0.25897
17.66	0.369131	0.259098
17.67	0.36944	0.259224
17.68	0.369936	0.259383
17.69	0.37039	0.259478
17.7	0.370788	0.259717
17.7	0.371494	0.259876
17.71	0.371957	0.260113
17.73	0.372808	0.260289
17.74	0.373394	0.26048
17.75	0.373945	0.260622
17.76	0.374476	0.260702
17.77	0.375171	0.260876
17.77	0.375779	0.261002
17.78	0.376275	0.26113
17.8	0.377103	0.26148
17.81	0.377667	0.261526
17.82	0.378241	0.26167
17.83	0.378716	0.261924
17.84	0.379346	0.262161
17.85	0.379721	0.262178
17.85	0.380129	0.2624
17.86	0.380737	0.262574
17.88	0.381698	0.262637
17.89	0.382283	0.262813
17.9	0.382891	0.263083
17.91	0.383442	0.263226
17.92	0.384072	0.263352
17.92	0.384635	0.263671
17.93	0.385088	0.263828
17.95	0.385982	0.264115
17.96	0.386513	0.264352
17.97	0.387042	0.26448
17.98	0.387605	0.264686
17.99	0.388257	0.264876
17.99	0.388853	0.265036
18	0.389251	0.265258
18.02	0.390476	0.265608
18.03	0.391095	0.265877
18.04	0.391427	0.266163
18.05	0.392	0.266449
18.06	0.392542	0.266734
18.06	0.393105	0.266799
18.07	0.393579	0.267004
18.08	0.394143	0.267211
18.1	0.395037	0.267449
18.11	0.395578	0.267623
18.12	0.396153	0.267799
18.13	0.396771	0.26783
18.13	0.397268	0.268052
18.14	0.39782	0.268465
18.15	0.398428	0.268608
18.17	0.399157	0.269021
18.18	0.399719	0.269338
18.19	0.400282	0.269513
18.2	0.400901	0.269862
18.21	0.40142	0.270069
18.21	0.401984	0.270291
18.22	0.402325	0.270466
18.23	0.402955	0.27064
18.25	0.403849	0.270736
18.26	0.404302	0.270895
18.27	0.404865	0.271149
18.28	0.40544	0.271323
18.28	0.405904	0.271466
18.29	0.406434	0.271895
18.3	0.406975	0.272149
18.32	0.407681	0.272451
18.33	0.408311	0.272736
18.34	0.408819	0.273006
18.35	0.409404	0.273132
18.35	0.409901	0.273371
18.36	0.41042	0.273625
18.37	0.411039	0.273832
18.39	0.411712	0.274244
18.4	0.412165	0.27453
18.41	0.412662	0.274768
18.42	0.412904	0.275023
18.43	0.41328	0.275419
18.43	0.413711	0.275514
18.44	0.414307	0.275657
18.45	0.414804	0.276118
18.47	0.415566	0.27642
18.48	0.415898	0.27669
18.49	0.416615	0.276896
18.5	0.417123	0.277166
18.5	0.417631	0.277388
18.51	0.418139	0.277658
18.52	0.418614	0.277881
18.54	0.419288	0.278277
18.55	0.419674	0.278562
18.56	0.420083	0.27877
18.57	0.420513	0.278944
18.57	0.420844	0.279166
18.58	0.421231	0.279357
18.59	0.421728	0.279547
18.61	0.422314	0.280087
18.62	0.422512	0.280357
18.63	0.422998	0.280468
18.64	0.423296	0.28077
18.64	0.423782	0.281151
18.65	0.42418	0.2815
18.66	0.424621	0.28177
18.68	0.425217	0.282183
18.69	0.425604	0.282277
18.7	0.426112	0.282579
18.71	0.426576	0.28277
18.72	0.426919	0.282913
18.72	0.427315	0.283103
18.73	0.427757	0.283326
18.74	0.428111	0.283501
18.76	0.428707	0.283881
18.77	0.428994	0.284215
18.78	0.429358	0.284516
18.79	0.429745	0.284835
18.8	0.429966	0.285263
18.8	0.430187	0.285613
18.81	0.430618	0.285755
18.83	0.431147	0.286137
18.84	0.431567	0.286263
18.85	0.431987	0.28647
18.86	0.432318	0.286676
18.87	0.432649	0.286946
18.87	0.433014	0.287105
18.88	0.433345	0.287391
18.9	0.433699	0.287804
18.91	0.434041	0.287946
18.92	0.434373	0.28847
18.93	0.434726	0.288867
18.94	0.434979	0.28912
18.94	0.435223	0.289343
18.95	0.435819	0.289724
18.96	0.436172	0.289946
18.98	0.43668	0.290328
18.99	0.436846	0.29063
19	0.437177	0.290741
19.01	0.437498	0.290931
19.01	0.437685	0.291185
19.02	0.438005	0.291391
19.03	0.43827	0.291678
19.05	0.438491	0.292058
19.06	0.438833	0.292376
19.07	0.439176	0.292615
19.08	0.439396	0.292995
19.09	0.439706	0.293233
19.09	0.440004	0.29355
19.1	0.440203	0.293758
19.12	0.440611	0.294361
19.13	0.440954	0.294695
19.14	0.441241	0.29498
19.15	0.441451	0.295361
19.16	0.441671	0.295567
19.16	0.441914	0.29571
19.17	0.442058	0.296108
19.19	0.442422	0.296361
19.2	0.442665	0.296456
19.21	0.442897	0.296758
19.22	0.443085	0.297108
19.23	0.443272	0.297234
19.23	0.443504	0.297536
19.24	0.443825	0.297917
19.25	0.443979	0.298219
19.27	0.4443	0.298775
19.28	0.444587	0.299156
19.29	0.444874	0.299362
19.3	0.445073	0.2996
19.3	0.445349	0.299869
19.31	0.445602	0.300045
19.32	0.445802	0.300188
19.34	0.446199	0.300584
19.35	0.446398	0.300791
19.36	0.446541	0.301125
19.37	0.446619	0.301489
19.38	0.446807	0.301743
19.38	0.446961	0.301902
19.39	0.447126	0.302045
19.4	0.447326	0.302584
19.42	0.447668	0.302903
19.43	0.447954	0.303173
19.44	0.448231	0.30349
19.45	0.448496	0.303697
19.45	0.44875	0.303982
19.46	0.44896	0.304268
19.47	0.449147	0.304427
19.49	0.449456	0.304871
19.5	0.449666	0.305141
19.51	0.449788	0.305347
19.52	0.449975	0.305617
19.52	0.450241	0.305951
19.53	0.450462	0.306268
19.55	0.450716	0.306427
19.56	0.450914	0.306999
19.57	0.451091	0.307125
19.58	0.451422	0.307412
19.59	0.451643	0.307777
19.6	0.451919	0.308094
19.6	0.452096	0.308236
19.61	0.452295	0.308492
19.62	0.452472	0.30884
19.64	0.452781	0.30911
19.65	0.452902	0.309396
19.66	0.453179	0.309697
19.67	0.453421	0.30984
19.67	0.453619	0.31011
19.68	0.453829	0.310475
19.69	0.454029	0.310698
19.71	0.454338	0.311253
19.72	0.454493	0.311587
19.73	0.454846	0.311731
19.74	0.454956	0.312079
19.74	0.455166	0.312509
19.75	0.455365	0.312572
19.76	0.45564	0.312651
19.78	0.456072	0.313127
19.79	0.456304	0.313398
19.8	0.456447	0.31354
19.81	0.456767	0.313777
19.81	0.457021	0.314016
19.82	0.457164	0.314207
19.83	0.457286	0.314635
19.85	0.457695	0.315096
19.86	0.457849	0.31535
19.87	0.458048	0.31589
19.88	0.458224	0.316176
19.89	0.458611	0.316381
19.89	0.458866	0.316572
19.9	0.459064	0.316794
19.91	0.459351	0.316922
19.93	0.459726	0.317287
19.94	0.459859	0.317494
19.95	0.460013	0.317572
19.96	0.460267	0.317842
19.96	0.460433	0.318129
[truncated: 5,864 more rows]

## Sheet: Fig 2b
Distance	IME4/ IME4	ime4-cat/ ime4-cat
0.01	0.730831	1.53923
0.03	0.749487	1.5738
0.04	0.768407	1.62416
0.05	0.78719	1.65712
0.06	0.805972	1.68916
0.07	0.82508	1.72015
0.07	0.844374	1.75051
0.08	0.863892	1.78023
0.09	0.882787	1.809
0.11	0.911591	1.85042
0.12	0.93061	1.87775
0.13	0.949405	1.90323
0.14	0.96805	1.92827
0.15	0.986259	1.94067
0.15	1.00426	1.96494
0.16	1.02194	1.98825
0.18	1.04821	2.02212
0.19	1.06544	2.04423
0.2	1.08282	2.06551
0.21	1.10013	2.08605
0.22	1.10884	2.1063
0.22	1.12614	2.1257
0.23	1.14369	2.14431
0.24	1.16182	2.16268
0.26	1.18821	2.18883
0.27	1.20666	2.20551
0.28	1.22529	2.22245
0.29	1.2439	2.23812
0.29	1.26308	2.25373
0.3	1.2826	2.26926
0.31	1.30213	2.28461
0.33	1.33229	2.30694
0.34	1.35257	2.31441
0.35	1.37274	2.32945
0.36	1.39323	2.3442
0.37	1.41381	2.35865
0.37	1.43422	2.37333
0.38	1.45461	2.38767
0.4	1.48517	2.40874
0.41	1.49583	2.42262
0.42	1.51592	2.43617
0.43	1.53548	2.44935
0.44	1.55554	2.4629
0.44	1.57544	2.47569
0.45	1.59536	2.48822
0.47	1.62547	2.50659
0.48	1.64554	2.51843
0.49	1.66581	2.52993
0.5	1.68641	2.54134
0.51	1.70707	2.55233
0.51	1.72764	2.56303
0.52	1.74844	2.57354
0.53	1.76939	2.57889
0.55	1.80053	2.59448
0.56	1.82116	2.60463
0.57	1.84218	2.61487
0.58	1.86156	2.625
0.59	1.88118	2.63527
0.59	1.89109	2.64494
0.6	1.91027	2.65466
0.62	1.9378	2.66947
0.63	1.95607	2.67908
0.64	1.97402	2.68865
0.65	1.99139	2.69819
0.66	2.00881	2.70753
0.66	2.02617	2.71688
0.67	2.04299	2.72625
0.68	2.05982	2.74001
0.7	2.08454	2.74887
0.71	2.10056	2.75792
0.72	2.11665	2.76238
0.73	2.13145	2.77105
0.73	2.14604	2.7798
0.74	2.16011	2.78857
0.75	2.17352	2.80109
0.77	2.19269	2.80946
0.78	2.19869	2.81795
0.79	2.21043	2.82623
0.8	2.22149	2.83423
0.8	2.23217	2.84244
0.81	2.24224	2.85025
0.82	2.25178	2.85781
0.84	2.26526	2.86887
0.85	2.27371	2.87592
0.86	2.28179	2.88273
0.87	2.28959	2.8895
0.88	2.29725	2.89578
0.88	2.30411	2.90196
0.89	2.31116	2.90806
0.91	2.32095	2.91407
0.92	2.3273	2.91954
0.93	2.33332	2.92487
0.94	2.33884	2.93032
0.95	2.34429	2.93538
0.95	2.34935	2.94043
0.96	2.35172	2.94545
0.97	2.35614	2.9501
0.99	2.36218	2.95689
1	2.36575	2.96129
1.01	2.36887	2.96555
1.02	2.3718	2.96968
1.02	2.37428	2.97377
1.03	2.37673	2.97776
1.04	2.37867	2.98168
1.06	2.38115	2.98744
1.07	2.38266	2.99119
1.08	2.38387	2.99495
1.09	2.385	2.99822
1.09	2.38593	2.99983
1.1	2.38672	3.00305
1.11	2.38719	3.00611
1.13	2.38793	3.01037
1.14	2.38828	3.01305
1.15	2.38856	3.0157
1.16	2.38876	3.018
1.17	2.38904	3.02024
1.17	2.38909	3.02264
1.18	2.3892	3.02471
1.19	2.38946	3.02669
1.21	2.38978	3.02936
1.22	2.38976	3.03096
1.23	2.38993	3.03233
1.24	2.39005	3.03363
1.24	2.39	3.03471
1.25	2.39016	3.03556
1.26	2.39021	3.0366
1.28	2.39034	3.03736
1.29	2.39037	3.03804
1.3	2.39031	3.03872
1.31	2.39041	3.03912
1.32	2.3905	3.03953
1.32	2.39056	3.03977
1.33	2.3905	3.04014
1.35	2.39049	3.04022
1.36	2.39037	3.04047
1.37	2.39051	3.04052
1.38	2.39059	3.04057
1.39	2.39056	3.04076
1.39	2.39051	3.04082
1.4	2.39075	3.04101
1.41	2.39076	3.04111
1.43	2.39084	3.04136
1.44	2.39094	3.04131
1.45	2.39091	3.04152
1.46	2.39089	3.04162
1.46	2.39095	3.04152
1.47	2.3908	3.04147
1.48	2.39081	3.04149
1.5	2.39075	3.04128
1.51	2.39069	3.04147
1.52	2.39077	3.04146
1.53	2.39082	3.04139
1.54	2.39092	3.04139
1.54	2.39099	3.0416
1.55	2.391	3.04171
1.57	2.391	3.04179
1.58	2.39107	3.04185
1.59	2.39111	3.04182
1.6	2.39101	3.0419
1.61	2.39104	3.04193
1.61	2.39102	3.04174
1.62	2.39096	3.04177
1.64	2.39095	3.04173
1.65	2.39099	3.04176
1.66	2.39094	3.04182
1.67	2.39099	3.04188
1.68	2.39102	3.04187
1.68	2.39101	3.04188
1.69	2.39117	3.04196
1.7	2.39109	3.04196
1.72	2.39116	3.04195
1.73	2.39124	3.04206
1.74	2.39129	3.0419
1.75	2.39124	3.04199
1.75	2.39115	3.04212
1.76	2.39121	3.04204
1.77	2.39116	3.04196
1.79	2.39131	3.04212
1.8	2.39116	3.04207
1.81	2.39112	3.04206
1.82	2.39131	3.04204
1.83	2.39129	3.04196
1.83	2.39124	3.04192
1.84	2.39126	3.04195
1.85	2.39121	3.04193
1.87	2.39122	3.04196
1.88	2.39131	3.04198
1.89	2.39131	3.04209
1.9	2.39141	3.04225
1.9	2.39144	3.04233
1.91	2.39135	3.04241
1.92	2.3913	3.04231
1.94	2.39142	3.04244
1.95	2.39139	3.04225
1.96	2.39125	3.04214
1.97	2.39126	3.04222
1.97	2.3912	3.04196
1.98	2.39109	3.04209
1.99	2.39125	3.04214
2.01	2.39122	3.04206
2.02	2.39139	3.04222
2.03	2.39144	3.04219
2.04	2.39151	3.04228
2.05	2.3915	3.0423
2.05	2.39156	3.04241
2.06	2.39145	3.0425
2.07	2.39139	3.04233
2.09	2.3914	3.04236
2.1	2.39129	3.04238
2.11	2.39131	3.04217
2.12	2.39135	3.04214
2.12	2.39122	3.0422
2.13	2.39124	3.04227
2.14	2.39135	3.04214
2.16	2.39129	3.04234
2.17	2.39145	3.04236
2.18	2.39145	3.04233
2.19	2.39147	3.04244
2.19	2.39156	3.04242
2.2	2.39161	3.04247
2.21	2.39151	3.04238
2.23	2.39141	3.04242
2.24	2.39142	3.04233
2.25	2.39131	3.04239
2.26	2.39141	3.04228
2.26	2.39139	3.0423
2.27	2.39136	3.04241
2.29	2.39142	3.04242
2.3	2.39156	3.0423
2.31	2.3915	3.04241
2.32	2.39147	3.04242
2.33	2.39159	3.04238
2.34	2.39144	3.04241
2.34	2.39155	3.04241
2.35	2.39163	3.04234
2.36	2.39163	3.04247
2.38	2.39163	3.04247
2.39	2.39156	3.04258
2.4	2.39151	3.04262
2.41	2.39156	3.04247
2.41	2.39156	3.04246
2.42	2.39145	3.04252
2.43	2.39155	3.04252
2.45	2.39147	3.04227
2.46	2.39147	3.04234
2.47	2.39144	3.0423
2.48	2.3914	3.04222
2.49	2.39146	3.04239
2.49	2.39152	3.04241
2.5	2.39163	3.04246
2.52	2.39163	3.04271
2.53	2.39173	3.0425
2.54	2.39162	3.04257
2.55	2.39156	3.04262
2.56	2.39156	3.04238
2.56	2.39154	3.04231
2.57	2.39137	3.04239
2.59	2.39142	3.0423
2.6	2.3914	3.04231
2.61	2.39145	3.04234
2.62	2.39156	3.04242
2.63	2.39151	3.04254
2.63	2.39157	3.04255
2.64	2.3917	3.04265
2.65	2.39177	3.04263
2.67	2.39171	3.04269
2.68	2.39166	3.0426
2.69	2.39157	3.04255
2.7	2.39162	3.04255
2.71	2.39166	3.04257
2.71	2.39148	3.04252
2.72	2.39154	3.04242
2.74	2.39159	3.04244
2.75	2.39148	3.04234
2.76	2.39147	3.04254
2.77	2.39156	3.04258
2.78	2.3915	3.04247
2.78	2.39163	3.04271
2.79	2.39173	3.04271
2.81	2.39157	3.04254
2.82	2.39165	3.04268
2.83	2.39161	3.04255
2.84	2.39161	3.04255
2.85	2.39161	3.0426
2.85	2.39161	3.04258
2.86	2.39159	3.04258
2.87	2.39161	3.04263
2.89	2.39166	3.04257
2.9	2.39152	3.04257
2.91	2.39148	3.04255
2.92	2.3915	3.04244
2.92	2.39154	3.04255
2.93	2.39159	3.04249
2.94	2.39156	3.04242
2.96	2.39165	3.04254
2.97	2.39161	3.04263
2.98	2.39166	3.04266
2.99	2.39162	3.0426
3	2.39162	3.04274
3	2.39172	3.04279
3.01	2.39172	3.04268
3.02	2.3916	3.04271
3.04	2.3915	3.04255
3.05	2.39145	3.04246
3.06	2.39148	3.04239
3.07	2.39156	3.04239
3.07	2.39157	3.0423
3.08	2.39155	3.0426
3.09	2.39171	3.04263
3.11	2.39167	3.04266
3.12	2.39171	3.04287
3.13	2.39185	3.04276
3.14	2.39175	3.04282
3.14	2.39172	3.04282
3.15	2.39171	3.04276
3.16	2.39173	3.04268
3.18	2.3915	3.04266
3.19	2.39155	3.0426
3.2	2.39151	3.04247
3.21	2.39154	3.04266
3.22	2.39161	3.0426
3.22	2.39167	3.04265
3.23	2.39163	3.04262
3.25	2.39175	3.04266
3.26	2.39178	3.04271
3.27	2.39166	3.04276
3.28	2.39168	3.04277
3.29	2.39167	3.04269
3.29	2.39161	3.0426
3.3	2.39166	3.04263
3.31	2.39165	3.04263
3.33	2.39163	3.04263
3.34	2.39171	3.04263
3.35	2.39167	3.04268
3.36	2.39161	3.04266
3.36	2.39172	3.04262
3.37	2.39166	3.0426
3.38	2.39161	3.04266
3.4	2.3917	3.04277
3.41	2.39155	3.04262
3.42	2.39167	3.04273
3.43	2.39177	3.04266
3.43	2.39166	3.04262
3.44	2.39165	3.04265
3.45	2.3918	3.04271
3.47	2.39181	3.04268
3.48	2.39175	3.0429
3.49	2.39173	3.04271
3.5	2.39171	3.04265
3.51	2.39159	3.0426
3.51	2.39159	3.04263
3.52	2.39161	3.04254
3.53	2.39162	3.04262
3.55	2.39172	3.04265
3.56	2.39157	3.04257
3.57	2.39171	3.0426
3.58	2.39177	3.04271
3.58	2.39177	3.04273
3.59	2.39176	3.04284
3.61	2.39188	3.04296
3.62	2.39183	3.04279
3.63	2.39178	3.04276
3.64	2.39185	3.04268
3.65	2.39168	3.0426
3.66	2.39162	3.04255
3.66	2.39161	3.04257
3.67	2.39161	3.04255
3.69	2.3916	3.04266
3.7	2.39175	3.04263
3.71	2.39172	3.04263
3.72	2.39171	3.04285
3.73	2.39183	3.04288
3.73	2.39193	3.04279
3.74	2.39176	3.04287
3.75	2.39181	3.0428
3.77	2.39178	3.04276
3.78	2.3917	3.04285
3.79	2.39165	3.04282
3.8	2.39162	3.04263
3.8	2.3916	3.04266
3.81	2.39162	3.04265
3.82	2.39161	3.04263
3.84	2.39171	3.04274
3.85	2.39182	3.04274
3.86	2.39175	3.04263
3.87	2.39171	3.04279
3.88	2.39186	3.04279
3.88	2.39175	3.04273
3.89	2.39168	3.04268
3.91	2.39176	3.04287
3.92	2.39172	3.04273
3.93	2.39176	3.04268
3.94	2.39173	3.0428
3.95	2.39171	3.04282
3.95	2.39175	3.04282
3.96	2.39172	3.04277
3.98	2.39162	3.04274
3.99	2.39163	3.04273
4	2.39167	3.04263
4.01	2.39172	3.04262
4.02	2.39167	3.04268
4.02	2.39176	3.04266
4.03	2.39178	3.04271
4.04	2.39175	3.04282
4.06	2.39191	3.04288
4.07	2.3918	3.04282
4.08	2.39181	3.0429
4.09	2.39181	3.0429
4.09	2.39175	3.04287
4.1	2.39171	3.04273
4.11	2.39176	3.0428
4.13	2.39154	3.04255
4.14	2.39157	3.04258
4.15	2.39165	3.04263
4.16	2.39162	3.04262
4.17	2.39173	3.04268
4.17	2.39176	3.04271
4.18	2.39186	3.04279
4.19	2.39187	3.04296
4.21	2.39195	3.04307
4.22	2.3919	3.04298
4.23	2.39187	3.04295
4.24	2.39186	3.04284
4.24	2.39178	3.04269
4.25	2.39171	3.04258
4.26	2.3917	3.04266
4.28	2.3916	3.04255
4.29	2.3916	3.04268
4.3	2.39177	3.0428
4.31	2.3918	3.04285
4.31	2.3919	3.04266
4.32	2.39197	3.04274
4.33	2.39188	3.04282
4.35	2.3918	3.04287
4.36	2.39183	3.04277
4.37	2.39181	3.04276
4.38	2.39177	3.04284
4.39	2.39186	3.04276
4.39	2.39166	3.04266
4.4	2.39183	3.04273
4.41	2.39187	3.04273
4.43	2.39165	3.04271
4.44	2.39182	3.04273
4.45	2.39176	3.04282
4.46	2.39175	3.04273
4.46	2.39175	3.04269
4.47	2.3918	3.04271
4.48	2.3917	3.04266
4.5	2.39181	3.04279
4.51	2.39188	3.04287
4.52	2.39182	3.04287
4.53	2.39188	3.04285
4.53	2.39183	3.04296
4.54	2.39183	3.0428
4.56	2.3918	3.04288
4.57	2.39173	3.04288
4.58	2.39173	3.04277
4.59	2.39177	3.04292
4.6	2.39168	3.04271
4.6	2.39168	3.04266
4.61	2.39176	3.04257
4.62	2.39178	3.04277
4.64	2.39178	3.04266
4.65	2.3919	3.04279
4.66	2.39188	3.0428
4.67	2.39192	3.04288
4.68	2.39202	3.04303
4.68	2.3919	3.043
4.69	2.39176	3.04282
4.7	2.39175	3.04288
4.72	2.39176	3.04293
4.72	2.39177	3.04285
4.73	2.39175	3.04282
4.74	2.39166	3.04274
4.75	2.3917	3.04265
4.75	2.3917	3.04257
4.76	2.39173	3.0426
4.77	2.39187	3.04273
4.79	2.39181	3.04269
4.8	2.39192	3.04288
4.81	2.39201	3.04306
4.82	2.39197	3.04304
4.83	2.392	3.04309
4.83	2.39191	3.04296
4.84	2.39181	3.0429
4.86	2.39182	3.04284
4.87	2.39182	3.04276
4.88	2.39172	3.04266
4.89	2.3917	3.04274
4.9	2.39181	3.04266
4.9	2.39177	3.04265
4.91	2.39181	3.04279
4.92	2.39183	3.04284
4.94	2.3918	3.04284
4.95	2.3919	3.04296
4.96	2.39186	3.04285
4.97	2.39187	3.0428
4.97	2.39191	3.04288
4.98	2.39192	3.04287
4.99	2.39183	3.04274
5.01	2.39192	3.04285
5.02	2.39193	3.04277
5.03	2.3919	3.04276
5.04	2.39176	3.04282
5.05	2.39176	3.0429
5.05	2.39175	3.04284
5.06	2.39175	3.04288
5.08	2.39171	3.04271
5.09	2.39172	3.04271
5.1	2.39185	3.0428
5.11	2.39187	3.04279
5.12	2.39187	3.04285
5.12	2.39191	3.0429
5.13	2.39193	3.04295
5.15	2.39186	3.04288
5.16	2.39201	3.04292
5.17	2.39202	3.04298
5.18	2.39176	3.04293
5.19	2.39177	3.04284
5.19	2.39175	3.04268
5.2	2.39168	3.04273
5.21	2.39177	3.04274
5.23	2.39173	3.04263
5.24	2.39182	3.04271
5.25	2.39195	3.04273
5.26	2.39198	3.04271
5.26	2.39191	3.04273
5.27	2.39193	3.04295
5.28	2.39188	3.04303
5.3	2.39193	3.043
5.31	2.3919	3.043
5.32	2.39188	3.04288
5.33	2.3918	3.04284
5.34	2.39171	3.04273
5.34	2.3917	3.04258
5.35	2.39171	3.04257
5.36	2.3919	3.0426
5.38	2.39182	3.0426
5.39	2.39186	3.04254
5.4	2.39181	3.04234
5.41	2.3919	3.04204
5.41	2.39183	3.04174
5.42	2.39191	3.04152
5.43	2.39192	3.04107
5.45	2.3919	3.04015
5.46	2.39186	3.03919
5.47	2.39178	3.03822
5.48	2.3918	3.0372
5.48	2.39183	3.03607
5.49	2.39185	3.03468
5.5	2.39181	3.03328
5.52	2.39191	3.03094
5.53	2.3919	3.02917
5.54	2.39181	3.02726
5.55	2.39185	3.02525
5.56	2.39181	3.02301
5.56	2.3918	3.02063
5.57	2.39183	3.01823
5.58	2.39193	3.0155
5.6	2.39178	3.0114
5.61	2.39192	3.00851
5.62	2.39196	3.00534
5.63	2.39191	3.00375
5.63	2.39191	3.00059
5.64	2.39186	2.99708
5.65	2.3918	2.99328
5.67	2.39186	2.98782
5.68	2.3917	2.98376
5.69	2.3917	2.9796
5.7	2.39181	2.97547
5.7	2.39178	2.9712
5.71	2.39183	2.96677
5.72	2.3919	2.96234
5.74	2.39198	2.95497
5.75	2.392	2.95042
5.76	2.39203	2.94538
5.77	2.39193	2.94005
5.77	2.39187	2.93452
5.78	2.39186	2.92887
5.79	2.39171	2.92312
5.81	2.39176	2.91707
5.82	2.39173	2.91104
5.83	2.39172	2.90485
5.84	2.39178	2.89856
5.85	2.39187	2.8922
5.85	2.39187	2.88553
5.87	2.39195	2.87881
5.87	2.39201	2.87206
5.89	2.39191	2.86144
5.9	2.39195	2.85379
5.91	2.39198	2.84701
5.92	2.39191	2.83944
5.92	2.39192	2.8318
5.93	2.39186	2.82423
5.94	2.39182	2.81637
5.96	2.39177	2.80474
5.97	2.39187	2.79685
5.98	2.39173	2.78879
5.99	2.39183	2.78083
6	2.39187	2.77685
6	2.39188	2.7688
6.01	2.39182	2.76065
6.03	2.3919	2.74857
6.04	2.39185	2.74049
6.05	2.39173	2.73231
6.06	2.39168	2.72334
6.07	2.39154	2.71574
6.07	2.39131	2.70758
6.08	2.39102	2.69935
6.09	2.39061	2.69094
6.11	2.38964	2.67855
6.12	2.38904	2.67012
6.13	2.38814	2.66172
6.14	2.38707	2.65339
6.14	2.38611	2.64483
6.15	2.38482	2.63632
6.16	2.38344	2.62789
6.18	2.3813	2.61478
6.19	2.37958	2.61055
6.2	2.37784	2.60207
6.21	2.37593	2.59323
6.22	2.37381	2.58375
6.22	2.37148	2.57569
6.23	2.36866	2.56705
6.25	2.36485	2.55327
6.26	2.36339	2.54452
6.27	2.36041	2.53555
6.28	2.3573	2.52631
6.29	2.3539	2.51751
6.29	2.35039	2.50857
6.3	2.34678	2.49946
6.32	2.34114	2.4862
6.33	2.33711	2.47714
6.34	2.33298	2.4681
6.35	2.32862	2.45917
6.36	2.32408	2.45018
6.36	2.31959	2.44095
6.37	2.31477	2.43641
6.38	2.30975	2.42735
6.4	2.30162	2.41366
6.41	2.29667	2.40452
6.42	2.29125	2.39532
6.43	2.28565	2.38626
6.44	2.28001	2.37705
6.44	2.27706	2.36795
6.45	2.27117	2.35882
6.47	2.26185	2.34531
6.48	2.25565	2.33601
6.49	2.24916	2.32692
6.5	2.24246	2.31788
6.51	2.23566	2.30849
6.51	2.22883	2.29924
6.52	2.22171	2.28928
6.53	2.21458	2.27586
6.55	2.20305	2.26662
6.56	2.19611	2.262
6.57	2.18862	2.25254
6.58	2.18103	2.24319
6.58	2.17322	2.234
6.59	2.16562	2.22471
6.6	2.15807	2.21055
6.62	2.1464	2.20134
6.63	2.14253	2.19192
6.64	2.13495	2.18254
6.65	2.12746	2.17333
6.65	2.11982	2.16404
6.66	2.11241	2.15469
6.67	2.10486	2.14545
6.69	2.0934	2.13091
6.7	2.08504	2.12257
6.71	2.07809	2.11336
6.72	2.07047	2.10434
6.73	2.06271	2.09526
6.73	2.05494	2.08632
6.74	2.04724	2.08188
6.76	2.03555	2.06862
6.77	2.02787	2.05975
6.78	2.02024	2.05081
6.79	2.01254	2.04222
6.8	2.00478	2.03371
6.8	1.99724	2.02507
6.81	1.99342	2.01677
6.82	1.98567	2.00835
6.84	1.97426	1.99487
6.85	1.96604	1.98736
6.86	1.95896	1.979
6.87	1.95136	1.97049
6.87	1.94394	1.96218
6.88	1.93624	1.954
6.89	1.92874	1.94557
6.91	1.91771	1.9333
6.92	1.91008	1.92511
6.93	1.90274	1.9168
6.94	1.89543	1.91271
6.94	1.8879	1.9045
6.95	1.88057	1.89624
6.96	1.87328	1.88799
6.98	1.86209	1.87568
6.99	1.85484	1.86673
7	1.84752	1.85923
7.01	1.84315	1.85095
7.02	1.83587	1.84272
7.02	1.82932	1.83464
7.03	1.82203	1.82654
7.04	1.81478	1.81846
7.06	1.804	1.80651
7.07	1.79676	1.79862
7.08	1.78965	1.7909
7.09	1.78237	1.78304
7.09	1.7751	1.77528
7.1	1.76787	1.76745
7.11	1.76056	1.75981
7.13	1.7494	1.75197
7.14	1.74204	1.74346
7.15	1.73461	1.73655
7.16	1.72709	1.72882
7.17	1.71905	1.72095
7.17	1.71221	1.71351
7.19	1.70465	1.70605
7.2	1.69715	1.69443
7.21	1.6897	1.68683
7.22	1.68205	1.67925
7.23	1.67464	1.67146
7.24	1.66724	1.66372
7.24	1.65972	1.65606
7.25	1.65236	1.64826
7.27	1.64152	1.63675
7.28	1.63416	1.62925
7.29	1.62687	1.62148
7.3	1.61976	1.61311
7.31	1.61264	1.60623
7.31	1.60476	1.60236
7.32	1.59842	1.59458
7.33	1.59132	1.58694
7.35	1.58091	1.57537
7.36	1.57394	1.5676
7.37	1.56709	1.56011
7.38	1.56369	1.55254
7.39	1.557	1.54488
7.39	1.55031	1.53738
7.4	1.54352	1.52995
7.42	1.53355	1.51896
7.43	1.52679	1.51156
7.44	1.5202	1.50408
7.45	1.51349	1.49667
7.46	1.50669	1.48839
7.46	1.50011	1.48171
7.47	1.49275	1.47425
7.49	1.48349	1.46318
7.5	1.47702	1.4558
7.51	1.47051	1.45213
7.52	1.46402	1.44502
7.53	1.45772	1.43781
7.53	1.45123	1.43068
7.54	1.44482	1.42379
7.55	1.43846	1.41674
7.57	1.43218	1.40633
7.58	1.42577	1.39942
7.59	1.41948	1.39239
7.6	1.4133	1.38556
7.6	1.40692	1.37837
7.61	1.4007	1.37214
7.62	1.39463	1.36549
7.64	1.3869	1.35587
7.65	1.37928	1.34936
7.66	1.37329	1.34294
7.67	1.36714	1.33672
7.68	1.36125	1.33045
7.68	1.35536	1.32432
7.69	1.34943	1.32119
7.7	1.34357	1.3121
7.72	1.33489	1.30619
7.73	1.3291	1.30028
7.74	1.32337	1.29444
7.75	1.31782	1.28858
7.75	1.31495	1.28291
7.76	1.30923	1.27672
7.77	1.30369	1.26882
7.79	1.29672	1.26319
7.8	1.28979	1.25761
7.81	1.28426	1.25214
7.82	1.27874	1.2466
7.82	1.27336	1.24092
7.83	1.26797	1.23554
7.84	1.26253	1.23006
7.86	1.25449	1.22179
7.87	1.2492	1.21648
7.88	1.24385	1.21377
7.89	1.23863	1.20834
7.9	1.23341	1.20307
7.9	1.22805	1.19788
7.91	1.22282	1.19246
7.93	1.21512	1.18395
7.94	1.21196	1.17933
7.95	1.20515	1.17392
7.96	1.20236	1.16869
7.97	1.19735	1.16363
7.97	1.19227	1.15841
7.98	1.1873	1.15337
7.99	1.18241	1.14858
8.01	1.17498	1.14112
8.02	1.17012	1.13645
8.03	1.16542	1.13162
8.04	1.16046	1.12675
8.04	1.15558	1.12198
8.05	1.15086	1.11717
8.06	1.14585	1.11482
8.08	1.13881	1.10868
8.09	1.13407	1.10263
8.1	1.12883	1.0978
8.11	1.12465	1.09318
8.11	1.11996	1.0885
8.12	1.11524	1.08369
8.14	1.11071	1.07899
8.15	1.10613	1.07202
8.16	1.10151	1.06724
8.17	1.09688	1.06262
8.18	1.09233	1.05795
8.19	1.08763	1.05313
8.19	1.08304	1.04846
8.2	1.07856	1.04374
8.21	1.07396	1.03892
8.23	1.06712	1.03186
8.24	1.06272	1.02902
8.25	1.05817	1.02266
8.26	1.05537	1.02
8.26	1.04943	1.01537
8.27	1.04478	1.01067
8.28	1.04027	1.00594
8.3	1.03375	0.998983
8.31	1.02938	0.994333
8.32	1.02512	0.989616
8.33	1.02301	0.984997
8.34	1.01868	0.980488
8.34	1.01453	0.976106
8.35	1.01037	0.971819
8.37	1.00407	0.965135
8.38	0.999812	0.960785
8.39	0.995594	0.956688
8.4	0.991401	0.953988
8.41	0.987183	0.948145
8.41	0.984661	0.943652
8.42	0.979145	0.93935
8.43	0.974815	0.935111
8.45	0.968824	0.930903
8.46	0.964805	0.926744
8.47	0.960774	0.92271
8.48	0.956943	0.91871
8.48	0.953024	0.914565
8.49	0.949056	0.910517
8.5	0.945187	0.9065
8.52	0.941207	0.900355
8.53	0.937187	0.896466
8.54	0.933318	0.892307
8.55	0.9295	0.888162
8.56	0.925456	0.885749
8.56	0.921624	0.880319
8.57	0.919403	0.875952
8.59	0.91234	0.870094
8.6	0.908671	0.866125
8.61	0.905076	0.862124
8.62	0.901295	0.85844
8.63	0.897751	0.856534
8.63	0.894219	0.852582
8.64	0.890637	0.848708
8.66	0.885396	0.843024
8.67	0.881952	0.839039
8.68	0.878481	0.835244
8.69	0.875111	0.831465
8.7	0.87173	0.827592
8.7	0.870008	0.825321
8.71	0.866651	0.820462
8.72	0.863406	0.816445
8.74	0.859175	0.810841
8.75	0.855206	0.807252
8.76	0.852024	0.803585
8.77	0.848767	0.800029
8.77	0.845547	0.796377
8.78	0.84239	0.792742
8.79	0.839232	0.789232
8.81	0.83459	0.783962
8.82	0.831507	0.782199
8.83	0.828399	0.778547
8.84	0.825367	0.775133
8.85	0.822321	0.771704
8.85	0.819202	0.76802
8.86	0.816118	0.764686
8.87	0.813048	0.761288
8.89	0.811115	0.756351
8.9	0.806971	0.753032
8.91	0.803889	0.749428
8.92	0.800893	0.74638
8.92	0.797848	0.743141
8.93	0.79499	0.739918
8.94	0.792182	0.736742
8.96	0.787851	0.732313
8.97	0.785031	0.729073
8.98	0.782123	0.726073
8.99	0.779178	0.723121
8.99	0.77632	0.719945
9	0.773462	0.716817
9.01	0.770492	0.715054
9.03	0.766298	0.710911
9.04	0.764576	0.707846
9.05	0.76077	0.705005
9.06	0.757812	0.701892
9.07	0.755054	0.699242
9.07	0.753619	0.696573
9.08	0.750973	0.693827
9.09	0.748289	0.69116
9.11	0.744135	0.687334
9.12	0.741414	0.684888
9.13	0.738618	0.682221
9.14	0.735834	0.679554
9.14	0.733039	0.67695
9.15	0.730281	0.674107
9.16	0.72751	0.671631
9.18	0.723529	0.668503
9.19	0.721832	0.665486
9.2	0.718163	0.662708
9.21	0.715429	0.661438
9.21	0.71276	0.65931
9.22	0.710138	0.656817
9.23	0.707518	0.654404
9.25	0.703487	0.650658
9.26	0.700791	0.648213
9.27	0.699494	0.645831
9.28	0.696972	0.643576
9.28	0.694276	0.641226
9.29	0.691693	0.638766
9.3	0.689122	0.6364
9.32	0.685066	0.632907
9.33	0.682596	0.631462
9.34	0.680012	0.628303
9.35	0.678364	0.62581
9.36	0.674933	0.623412
9.36	0.672275	0.621078
9.37	0.669716	0.618745
9.38	0.667169	0.616426
9.4	0.663538	0.614204
9.41	0.661017	0.611885
9.42	0.658721	0.609583
9.43	0.656412	0.607409
9.43	0.654029	0.605185
9.45	0.651732	0.602803
9.45	0.650609	0.600692
9.47	0.64704	0.597168
9.48	0.64468	0.594834
9.49	0.642371	0.593389
9.5	0.640063	0.590277
9.51	0.63864	0.587943
9.51	0.63562	0.585689
9.52	0.633274	0.583402
9.54	0.630017	0.580148
9.55	0.627932	0.577909
9.56	0.625823	0.575702
9.57	0.623776	0.573542
9.58	0.621718	0.572494
9.58	0.619671	0.57024
9.59	0.617549	0.567907
9.6	0.615452	0.565716
9.62	0.612245	0.562286
9.63	0.610286	0.559999
9.64	0.609249	0.557665
9.65	0.607178	0.556252
9.65	0.606005	0.553315
9.66	0.603434	0.550965
9.67	0.601362	0.548743
9.69	0.598467	0.545583
9.7	0.59647	0.543392
9.71	0.594686	0.541312
9.72	0.592714	0.539359
9.73	0.590717	0.537248
9.73	0.588858	0.535199
9.74	0.586997	0.533151
9.76	0.584128	0.529944
9.77	0.582418	0.528928
9.78	0.580559	0.527006
9.79	0.578711	0.524927
9.8	0.576914	0.523673
9.8	0.575104	0.521243
9.81	0.573944	0.519243
9.83	0.570861	0.516243
9.84	0.569938	0.514465
9.85	0.568153	0.512479
9.86	0.566469	0.510605
9.87	0.564834	0.508779
9.87	0.563124	0.506922
9.88	0.561538	0.505049
9.89	0.560053	0.503334
9.91	0.557545	0.500794
9.92	0.555998	0.499064
9.93	0.554488	0.49746
9.94	0.552728	0.495634
9.94	0.551193	0.493856
9.95	0.549645	0.49276
9.96	0.547961	0.491554
9.98	0.545939	0.488521
9.99	0.543979	0.486837
10	0.542457	0.485044
10.01	0.54101	0.483441
10.02	0.539561	0.481885
10.02	0.538788	0.480344
10.03	0.53729	0.478677
10.04	0.53588	0.477327
10.06	0.533645	0.474977
10.07	0.532174	0.473518
10.08	0.530725	0.472009
10.09	0.529115	0.470453
10.09	0.527581	0.469023
10.1	0.52617	0.467564
10.11	0.524573	0.466627
10.13	0.522726	0.46396
10.14	0.520979	0.46334
10.15	0.519443	0.461912
10.16	0.518033	0.460704
10.16	0.516648	0.459434
10.17	0.515238	0.458117
10.18	0.51369	0.456719
10.2	0.511569	0.454957
10.21	0.510845	0.453639
10.22	0.509348	0.452306
10.23	0.507825	0.451052
10.24	0.506377	0.449574
10.24	0.504867	0.44832
10.25	0.50347	0.447066
10.26	0.502133	0.446335
10.28	0.500012	0.443986
10.29	0.499164	0.442811
10.3	0.497316	0.441572
10.31	0.495919	0.440446
10.31	0.494658	0.439175
10.32	0.493348	0.438557
10.33	0.491987	0.437381
10.35	0.489966	0.43554
10.36	0.488718	0.434238
10.37	0.487345	0.433047
10.38	0.486072	0.431936
10.38	0.484824	0.430601
10.39	0.484212	0.429475
10.4	0.482915	0.428347
10.42	0.48098	0.426473
10.43	0.479707	0.425648
10.44	0.478397	0.424013
10.45	0.47761	0.422774
10.45	0.475926	0.421631
10.46	0.47469	0.420393
10.47	0.473604	0.419122
10.49	0.471683	0.417487
10.5	0.470534	0.416248
10.51	0.469399	0.415042
10.52	0.468225	0.414566
10.53	0.466978	0.413518
10.53	0.465792	0.412327
10.54	0.464631	0.4112
10.55	0.463308	0.410025
10.57	0.461499	0.408214
10.58	0.460276	0.407103
10.59	0.459651	0.406405
10.6	0.458554	0.404833
10.6	0.457893	0.403912
10.61	0.456407	0.402753
10.62	0.455334	0.401594
10.64	0.453811	0.400054
10.65	0.452713	0.399117
10.66	0.45159	0.397943
10.67	0.450492	0.396815
10.68	0.449368	0.395704
10.68	0.448233	0.394528
10.69	0.447184	0.393417
10.71	0.445561	0.392402
10.72	0.444538	0.391306
10.73	0.443541	0.390195
10.74	0.442579	0.389194
10.75	0.441531	0.388591
10.75	0.440982	0.387432
10.77	0.439696	0.38648
10.77	0.439172	0.385542
10.79	0.437811	0.384257
10.8	0.436826	0.383304
10.81	0.435914	0.382272
10.82	0.435004	0.381351
10.82	0.434143	0.380477
10.83	0.433194	0.379366
10.84	0.432333	0.378318
10.86	0.430985	0.376922
10.86	0.430524	0.376477
10.87	0.430036	0.376033
10.88	0.429214	0.375144
10.89	0.428377	0.374253
10.9	0.427429	0.373682
10.9	0.426617	0.37311
10.91	0.426093	0.372221
10.93	0.424384	0.370808
10.94	0.423573	0.369982
10.95	0.422785	0.369284
10.96	0.422424	0.368443
10.97	0.421551	0.367569
10.97	0.420801	0.36676
10.98	0.420115	0.365982
11	0.41888	0.364902
11.01	0.418168	0.364076
11.02	0.417332	0.36306
11.03	0.416521	0.362235
11.04	0.415709	0.361441
11.04	0.414986	0.360521
11.05	0.4141	0.359965
11.06	0.413239	0.35898
11.08	0.412428	0.357821
11.09	0.411454	0.357424
11.1	0.410843	0.356757
11.11	0.410256	0.356011
11.11	0.409483	0.355281
11.12	0.408796	0.354646
11.13	0.408109	0.353789
11.15	0.40741	0.352741
11.16	0.406686	0.351867
11.17	0.406075	0.351057
11.18	0.405302	0.350342
11.19	0.404628	0.349502
11.19	0.404028	0.348661
11.2	0.403442	0.348025
11.21	0.402792	0.347661
11.23	0.402107	0.34639
11.24	0.401495	0.345913
11.25	0.400808	0.345214
11.26	0.400372	0.344533
11.26	0.399773	0.344024
11.27	0.399174	0.343722
11.28	0.3986	0.343023
11.3	0.397726	0.342055
11.31	0.397064	0.341405
11.32	0.396515	0.34069
11.33	0.395942	0.340103
11.33	0.395654	0.339468
11.34	0.395143	0.338832
11.35	0.39463	0.338308
11.37	0.393969	0.337545
11.38	0.393595	0.336895
11.39	0.392872	0.33634
11.4	0.392397	0.335767
11.41	0.391761	0.335132
11.41	0.391249	0.334562
11.42	0.390787	0.333941
11.43	0.390288	0.333354
11.45	0.389502	0.33256
11.46	0.389052	0.332212
11.47	0.388478	0.331688
11.48	0.388004	0.331195
11.48	0.387417	0.330751
11.49	0.386881	0.330069
11.5	0.386344	0.329623
11.52	0.385583	0.328798
11.53	0.385283	0.328417
11.54	0.384934	0.327813
11.55	0.384459	0.327369
11.55	0.384085	0.326893
11.56	0.383673	0.326496
11.57	0.383411	0.326115
11.59	0.382824	0.3254
11.6	0.382463	0.325098
11.61	0.382038	0.324591
11.62	0.381664	0.324067
11.62	0.38124	0.323685
11.63	0.38089	0.323178
11.64	0.380591	0.322891
11.66	0.379967	0.322241
11.67	0.379754	0.321685
11.68	0.37943	0.321161
11.69	0.379281	0.32097
11.7	0.378993	0.320415
11.7	0.378744	0.319922
11.72	0.378444	0.319605
11.72	0.378307	0.31924
11.74	0.378007	0.318589
11.75	0.377671	0.318255
11.76	0.377358	0.317683
11.77	0.377071	0.317192
11.77	0.376684	0.316827
11.78	0.376435	0.316239
11.79	0.376223	0.315651
11.81	0.375736	0.315096
11.82	0.375486	0.314572
11.83	0.375336	0.314223
11.84	0.375038	0.314064
11.85	0.374888	0.313731
11.85	0.374675	0.313318
11.86	0.374413	0.313
11.88	0.373989	0.31254
11.89	0.373677	0.312111
11.9	0.373352	0.311731
11.91	0.373228	0.311318
11.92	0.373016	0.31092
11.92	0.372729	0.310603
11.93	0.372454	0.310301
11.94	0.372266	0.309936
11.96	0.371867	0.309523
11.97	0.371567	0.309221
11.98	0.371305	0.308857
11.99	0.371032	0.308634
11.99	0.370806	0.308444
12	0.370432	0.307871
12.01	0.370245	0.307666
12.03	0.369845	0.307412
12.04	0.369671	0.307094
12.05	0.369346	0.306856
12.06	0.369047	0.30657
12.07	0.36881	0.306316
12.07	0.368448	0.306045
12.08	0.368024	0.305934
12.1	0.367762	0.305379
12.11	0.367437	0.305284
12.12	0.367037	0.304982
12.13	0.366701	0.304697
12.14	0.366477	0.304538
12.14	0.366152	0.304331
12.15	0.365989	0.304173
12.17	0.365577	0.303997
12.18	0.365203	0.303808
12.19	0.364954	0.303697
12.2	0.364704	0.303617
12.21	0.364379	0.303617
12.21	0.363992	0.303475
12.22	0.363693	0.303204
12.23	0.363244	0.302951
12.25	0.362682	0.302506
12.26	0.362345	0.302284
12.27	0.361996	0.302014
12.28	0.361721	0.301823
12.28	0.361609	0.301426
12.29	0.361459	0.301236
12.3	0.361297	0.301282
12.32	0.361035	0.301045
12.33	0.36076	0.300806
12.34	0.360511	0.300632
12.35	0.360323	0.300458
12.36	0.360173	0.300299
12.36	0.359862	0.300188
12.37	0.359662	0.299949
12.38	0.359512	0.299743
12.4	0.3591	0.299441
12.41	0.358938	0.299314
12.42	0.358876	0.299187
12.43	0.358639	0.299012
12.43	0.358501	0.298775
12.44	0.35829	0.298552
12.45	0.358176	0.298504
12.47	0.358102	0.298298
12.48	0.357865	0.298028
12.49	0.35774	0.297965
12.5	0.357578	0.297758
12.5	0.357565	0.297615
12.51	0.35749	0.297536
12.52	0.357253	0.29741
12.54	0.357116	0.297219
12.55	0.356991	0.297154
12.56	0.356816	0.296949
12.57	0.356729	0.296821
12.58	0.356579	0.296663
12.58	0.356429	0.296552
12.59	0.356279	0.296504
12.6	0.356243	0.296297
12.62	0.356017	0.296139
12.63	0.355955	0.29606
12.64	0.355968	0.295996
12.65	0.355893	0.295789
12.65	0.355818	0.295695
12.66	0.355744	0.295774
12.67	0.355693	0.295678
12.69	0.355506	0.295472
12.7	0.355419	0.295456
12.71	0.355231	0.295297
12.72	0.355019	0.295074
12.72	0.354931	0.295074
12.73	0.354707	0.294948
12.74	0.354533	0.294726
12.76	0.35457	0.29463
12.77	0.354445	0.294535
12.78	0.354358	0.294519
12.79	0.354345	0.29455
12.79	0.354221	0.29455
12.8	0.354046	0.294535
12.81	0.353971	0.29455
12.83	0.353634	0.294535
12.84	0.353447	0.294439
12.85	0.353397	0.294234
12.86	0.353198	0.294154
12.87	0.352998	0.293948
12.87	0.352761	0.293693
12.88	0.352623	0.293615
12.89	0.352461	0.29355
12.91	0.352249	0.29363
12.92	0.352136	0.29363
12.93	0.351899	0.293598
12.94	0.351812	0.293582
12.94	0.351787	0.293598
12.95	0.351563	0.293504
12.96	0.351337	0.293487
12.98	0.351026	0.293582
12.99	0.350614	0.293487
13	0.350502	0.293376
13.01	0.350314	0.293345
13.02	0.35009	0.293376
13.03	0.349828	0.293393
13.03	0.349727	0.293328
13.05	0.349478	0.293091
13.06	0.349317	0.293091
13.07	0.349104	0.293137
13.08	0.348979	0.293011
13.09	0.348817	0.292915
13.09	0.348766	0.292852
13.1	0.348617	0.292837
13.11	0.348455	0.292804
13.13	0.348368	0.292884
13.14	0.348293	0.292948
13.15	0.347993	0.2929
13.16	0.347781	0.292837
13.16	0.347707	0.292837
13.17	0.347469	0.292852
13.18	0.347232	0.292646
13.2	0.346982	0.292709
13.21	0.34682	0.292487
13.22	0.346657	0.292359
13.23	0.346608	0.292439
13.24	0.34652	0.292504
13.24	0.346471	0.292408
13.25	0.346421	0.292471
13.27	0.346308	0.292661
13.28	0.346133	0.292519
13.29	0.346046	0.292535
13.3	0.345934	0.292504
13.31	0.345734	0.292248
13.31	0.345672	0.292248
13.32	0.345559	0.292122
13.34	0.34531	0.291835
13.35	0.34526	0.291804
13.36	0.34521	0.29182
13.37	0.34516	0.291772
13.38	0.34516	0.291789
13.38	0.345148	0.291883
13.39	0.344986	0.291883
13.4	0.34491	0.291852
13.42	0.344872	0.291932
13.43	0.344686	0.291932
13.44	0.344586	0.291868
13.45	0.34461	0.291835
13.45	0.344449	0.291567
13.46	0.344261	0.291439
13.47	0.344249	0.291439
13.49	0.344137	0.291217
13.5	0.344075	0.291169
13.51	0.344012	0.291185
13.52	0.343887	0.291169
13.53	0.343737	0.291233
13.53	0.3437	0.29128
13.54	0.343537	0.291154
13.55	0.343425	0.291137
13.57	0.343188	0.291011
13.58	0.343114	0.291106
13.59	0.342926	0.291026
13.6	0.342826	0.291106
13.6	0.342801	0.291074
13.61	0.342651	0.291043
13.62	0.342539	0.291122
13.64	0.342277	0.290978
13.65	0.342115	0.290789
13.66	0.341927	0.290789
13.67	0.341753	0.290724
13.67	0.341516	0.290567
13.68	0.341266	0.290502
13.69	0.341141	0.29063
13.71	0.340942	0.290376
13.72	0.340742	0.290344
13.73	0.340705	0.290359
13.74	0.34053	0.290455
13.75	0.340317	0.290407
13.75	0.340156	0.290439
13.76	0.339968	0.290487
13.77	0.339594	0.290407
13.79	0.339394	0.290344
13.8	0.339095	0.290154
13.81	0.33872	0.289978
13.82	0.338533	0.289978
13.82	0.338371	0.289867
13.83	0.338046	0.289756
13.84	0.337921	0.289789
13.86	0.337623	0.289724
13.87	0.337385	0.289676
13.88	0.33716	0.289772
13.89	0.33701	0.2899
13.89	0.336562	0.289852
13.9	0.336224	0.289789
13.91	0.335975	0.289756
13.93	0.335426	0.289565
13.94	0.335151	0.289376
13.95	0.334952	0.289232
13.96	0.334577	0.289089
13.96	0.334327	0.289089
13.97	0.334265	0.289137
13.98	0.33404	0.289057
14	0.333691	0.288963
14.01	0.333479	0.288994
14.02	0.333279	0.289026
14.03	0.332992	0.288898
14.04	0.332793	0.288931
14.04	0.332668	0.288931
14.05	0.332293	0.288915
14.06	0.332056	0.288946
14.08	0.331707	0.288915
14.09	0.331432	0.288772
14.1	0.331308	0.288741
14.11	0.331058	0.288772
14.11	0.330746	0.288804
14.12	0.330583	0.288613
14.13	0.330397	0.288581
14.15	0.329897	0.288439
14.16	0.329698	0.288359
14.17	0.329598	0.288407
14.18	0.329335	0.288296
14.19	0.329136	0.288185
14.19	0.329011	0.288231
14.2	0.328787	0.2882
14.22	0.328462	0.288152
14.23	0.32825	0.288137
14.24	0.328	0.287978
14.25	0.327688	0.287804
14.26	0.327463	0.287772
14.26	0.327188	0.287629
14.27	0.326864	0.287422
14.29	0.326552	0.287391
14.3	0.32629	0.287311
14.31	0.326066	0.287263
14.32	0.326016	0.287263
14.33	0.325878	0.287248
14.33	0.325616	0.28712
14.35	0.325604	0.287152
14.36	0.325517	0.28712
14.37	0.325142	0.28693
14.38	0.324792	0.28685
14.39	0.324543	0.286755
14.4	0.324256	0.286533
14.41	0.323957	0.286311
14.41	0.323706	0.2862
14.42	0.32347	0.28612
14.44	0.323208	0.285818
14.45	0.323021	0.285835
14.46	0.322783	0.285707
14.47	0.322596	0.285676
14.48	0.322447	0.285692
14.48	0.322172	0.285772
14.49	0.321948	0.285581
14.51	0.321686	0.285485
14.52	0.321511	0.285294
14.53	0.321111	0.285025
14.54	0.320936	0.285025
14.55	0.320674	0.28485
14.55	0.320362	0.284596
14.56	0.320125	0.284422
14.57	0.319937	0.284359
14.59	0.319489	0.284088
14.6	0.319214	0.283977
14.61	0.31899	0.283898
14.62	0.31869	0.283724
14.62	0.318428	0.283739
14.63	0.318191	0.283596
14.64	0.317866	0.283422
14.66	0.317454	0.283214
14.67	0.31718	0.283135
14.68	0.316993	0.283024
14.69	0.316631	0.28285
14.7	0.316431	0.28277
14.7	0.316182	0.28269
14.71	0.315832	0.282437
14.72	0.315532	0.282294
14.74	0.315158	0.281992
14.75	0.314784	0.281818
14.76	0.314471	0.281755
14.77	0.314222	0.281738
14.77	0.314023	0.281437
14.78	0.31371	0.281405
14.79	0.313548	0.281373
14.81	0.313186	0.281214
14.82	0.312899	0.281183
14.83	0.312724	0.28112
14.84	0.312288	0.280944
14.84	0.3119	0.280818
14.85	0.311539	0.280753
14.86	0.311264	0.280675
14.88	0.31074	0.280325
14.89	0.310516	0.280309
14.9	0.310241	0.279992
14.91	0.309916	0.27977
14.92	0.309704	0.279801
14.92	0.309567	0.279722
14.93	0.309318	0.279611
14.95	0.308968	0.279753
14.96	0.308756	0.279516
14.97	0.308494	0.279436
14.98	0.308095	0.27942
14.99	0.30787	0.279294
14.99	0.307482	0.278975
15	0.307108	0.278738
15.01	0.306834	0.278594
15.03	0.306422	0.278229
15.04	0.306073	0.278134
15.05	0.305848	0.278055
15.06	0.305636	0.277944
15.06	0.305374	0.277864
15.07	0.305112	0.277849
15.08	0.304912	0.277705
15.1	0.30455	0.27761
15.11	0.304275	0.27761
15.12	0.30415	0.277388
15.13	0.303939	0.27726
15.13	0.303639	0.277103
15.14	0.30344	0.277007
15.15	0.303115	0.276801
15.17	0.302777	0.276562
15.18	0.302603	0.276212
15.19	0.302316	0.276149
15.2	0.302092	0.276118
15.21	0.301942	0.276007
15.21	0.301655	0.275879
15.22	0.301317	0.275816
15.23	0.301106	0.27561
15.25	0.300869	0.275323
15.26	0.300607	0.275181
15.27	0.300432	0.275149
15.28	0.300231	0.274975
15.28	0.299982	0.274705
15.3	0.299821	0.27461
15.3	0.299745	0.274403
15.32	0.299371	0.274212
15.33	0.299147	0.274069
15.34	0.298872	0.273879
15.35	0.29861	0.273705
15.36	0.298397	0.273482
15.36	0.29816	0.273355
15.37	0.297985	0.273117
15.39	0.297599	0.272847
15.4	0.297399	0.272753
15.41	0.297275	0.272656
15.42	0.297112	0.272577
15.43	0.296925	0.272403
15.43	0.296787	0.272195
15.44	0.296563	0.272132
15.46	0.296201	0.271942
15.47	0.295963	0.271608
15.48	0.295665	0.271529
15.49	0.295564	0.271371
15.5	0.295414	0.271021
15.5	0.295215	0.27091
15.51	0.295015	0.270751
15.52	0.294991	0.270545
15.54	0.294716	0.270386
15.55	0.294579	0.27026
15.56	0.294478	0.270275
15.57	0.294317	0.270132
15.58	0.294004	0.270069
15.58	0.293768	0.269893
15.59	0.293518	0.269656
15.61	0.293119	0.269608
15.62	0.292944	0.269338
15.63	0.292669	0.269052
15.64	0.292445	0.268893
15.65	0.292257	0.268751
15.65	0.29212	0.268656
15.66	0.291896	0.268402
15.68	0.291721	0.268402
15.69	0.291446	0.268258
15.7	0.291346	0.268036
15.71	0.291146	0.267973
15.72	0.290922	0.267799
15.72	0.290797	0.267576
15.73	0.290584	0.26748
15.74	0.290423	0.267338
15.76	0.290248	0.2671
15.77	0.289973	0.267004
15.78	0.289823	0.266814
15.79	0.289624	0.266671
15.79	0.289274	0.266608
15.8	0.288987	0.266528
15.81	0.288775	0.26621
15.83	0.288414	0.265973
15.84	0.288313	0.265813
15.85	0.288089	0.265654
15.86	0.287789	0.265576
15.87	0.287727	0.265543
15.87	0.287702	0.265352
15.88	0.287565	0.265258
15.89	0.287303	0.265241
15.91	0.287104	0.264973
15.92	0.286853	0.264765
15.93	0.286679	0.264623
15.94	0.28643	0.264369
15.94	0.286229	0.264178
15.95	0.285917	0.264099
15.96	0.285718	0.263828
15.98	0.285456	0.263495
15.99	0.285406	0.263511
16	0.285319	0.263448
16.01	0.285232	0.263289
16.01	0.285156	0.263258
16.02	0.285057	0.263226
16.03	0.284969	0.263098
16.05	0.284769	0.262876
16.06	0.284694	0.262861
16.07	0.284582	0.262606
16.08	0.284357	0.262432
16.09	0.284208	0.262273
16.09	0.284007	0.261908
16.1	0.283895	0.26167
16.12	0.283745	0.261463
16.13	0.283721	0.261289
16.14	0.283609	0.261289
16.15	0.283472	0.261193
16.16	0.283459	0.261002
16.16	0.283384	0.260891
16.17	0.283234	0.260908
16.18	0.283197	0.260828
16.2	0.282959	0.260574
16.21	0.282885	0.26048
16.22	0.282847	0.260352
16.23	0.282722	0.260193
16.24	0.282585	0.26005
16.24	0.282485	0.259956
16.25	0.282498	0.259765
16.27	0.28241	0.259685
16.28	0.282373	0.259574
16.29	0.282386	0.259415
16.3	0.282274	0.259383
16.3	0.282111	0.259224
16.31	0.282023	0.259067
16.32	0.281987	0.25897
16.34	0.281899	0.258844
16.35	0.281899	0.258654
16.36	0.281911	0.258654
16.37	0.281812	0.258685
16.38	0.281824	0.258574
16.38	0.281786	0.258542
16.39	0.281799	0.258574
16.4	0.281662	0.258463
16.42	0.281524	0.258224
16.43	0.281461	0.258113
16.44	0.281437	0.257922
16.45	0.281374	0.257843
16.45	0.281349	0.2577
16.46	0.281387	0.257654
16.47	0.281313	0.25762
16.49	0.281349	0.257748
16.5	0.281287	0.257748
16.51	0.281262	0.257574
16.52	0.281262	0.25762
16.53	0.281125	0.257509
16.53	0.280975	0.257335
16.54	0.280863	0.257256
16.56	0.280751	0.257224
16.57	0.280563	0.256954
16.58	0.280514	0.256796
16.59	0.280588	0.256716
16.6	0.280514	0.256589
16.6	0.280563	0.256557
16.62	0.280639	0.2567
16.63	0.280614	0.256494
16.64	0.280525	0.256526
16.65	0.280551	0.256509
16.66	0.280438	0.256383
16.67	0.280276	0.256383
16.67	0.280239	0.256398
16.68	0.280239	0.256224
16.69	0.280176	0.255985
16.71	0.280102	0.255954
16.72	0.280077	0.255939
16.73	0.280001	0.255985
16.74	0.279952	0.255954
16.75	0.279952	0.255954
16.75	0.279927	0.255922
16.76	0.279827	0.255891
16.78	0.279902	0.256081
16.79	0.279827	0.255985
16.8	0.279889	0.255939
16.81	0.279927	0.255954
16.82	0.279914	0.255716
16.82	0.279927	0.255668
16.83	0.279877	0.255748
16.85	0.279927	0.25562
16.86	0.27994	0.255557
16.87	0.27999	0.255494
16.88	0.280027	0.255398
16.89	0.280014	0.255366
16.89	0.280027	0.255303
16.9	0.280052	0.255224
16.91	0.280064	0.255239
16.93	0.280139	0.255161
16.94	0.280289	0.255207
16.95	0.280326	0.255176
16.96	0.280426	0.255272
16.96	0.280588	0.255239
16.97	0.280675	0.255255
16.98	0.280688	0.25543
17	0.280701	0.255335
17.01	0.280738	0.255318
17.02	0.280701	0.255383
17.03	0.2808	0.255318
17.03	0.280825	0.255287
17.04	0.280926	0.255144
17.04	0.280975	0.255144
17.05	0.281087	0.255096
17.06	0.281287	0.25505
17.08	0.281474	0.255113
17.09	0.281749	0.255255
17.1	0.282012	0.255398
17.11	0.282099	0.255589
17.11	0.282249	0.255637
17.12	0.282285	0.255652
17.13	0.282386	0.2557
17.15	0.282423	0.255731
17.16	0.282572	0.255683
17.17	0.28266	0.255683
17.18	0.28271	0.255716
17.19	0.282822	0.255668
17.19	0.28291	0.255637
17.2	0.283084	0.255683
17.22	0.283384	0.255794
17.23	0.283534	0.255891
17.24	0.283696	0.256017
17.25	0.283796	0.255939
17.26	0.284007	0.255985
17.26	0.284146	0.256065
17.27	0.284332	0.255922
17.29	0.284507	0.25605
17.3	0.284607	0.256081
17.31	0.284706	0.256096
17.32	0.284844	0.25605
17.33	0.284956	0.256176
17.33	0.285093	0.256272
17.34	0.285169	0.256319
17.35	0.285319	0.25643
17.37	0.28538	0.256494
17.38	0.285518	0.256494
17.39	0.285756	0.256398
17.4	0.285893	0.256509
17.4	0.28598	0.256589
17.41	0.286267	0.256541
17.42	0.286578	0.256748
17.44	0.286716	0.256859
17.45	0.286941	0.256985
17.46	0.287178	0.257161
17.47	0.287165	0.257241
17.47	0.287353	0.257272
17.48	0.287453	0.257304
17.49	0.287552	0.257367
17.51	0.287789	0.257335
17.52	0.287964	0.257352
17.53	0.288152	0.257542
17.54	0.288401	0.257526
17.55	0.288625	0.2577
17.55	0.288712	0.257922
17.56	0.288963	0.258018
17.57	0.289113	0.258209
17.59	0.28935	0.258542
17.6	0.2895	0.258574
17.61	0.289637	0.2587
17.62	0.289787	0.258796
17.62	0.289874	0.258717
17.63	0.290123	0.258859
17.64	0.290335	0.25897
17.66	0.29056	0.259098
17.67	0.290897	0.259224
17.68	0.291197	0.259383
17.69	0.291408	0.259478
17.7	0.291683	0.259717
17.7	0.291932	0.259876
17.71	0.292107	0.260113
17.73	0.292445	0.260289
17.74	0.292644	0.26048
17.75	0.292744	0.260622
17.76	0.292944	0.260702
17.77	0.293155	0.260876
17.77	0.293418	0.261002
17.78	0.29358	0.26113
17.8	0.293954	0.26148
17.81	0.294154	0.261526
17.82	0.294391	0.26167
17.83	0.294554	0.261924
17.84	0.294828	0.262161
17.84	0.295015	0.262178
17.85	0.295315	0.2624
17.86	0.295602	0.262574
17.88	0.295952	0.262637
17.89	0.296201	0.262813
17.9	0.296489	0.263083
17.91	0.296688	0.263226
17.92	0.29695	0.263352
17.93	0.297311	0.263671
17.93	0.297374	0.263828
17.95	0.297649	0.264115
17.96	0.297911	0.264352
17.97	0.298073	0.26448
17.98	0.298385	0.264686
17.99	0.298623	0.264876
17.99	0.298946	0.265036
18	0.299221	0.265258
18.02	0.299707	0.265608
18.03	0.300057	0.265877
18.04	0.30037	0.266163
18.05	0.300632	0.266449
18.06	0.300968	0.266734
18.06	0.301156	0.266799
18.07	0.301405	0.267004
18.08	0.301667	0.267211
18.1	0.301942	0.267449
18.11	0.302129	0.267623
18.12	0.302354	0.267799
18.13	0.30254	0.26783
18.13	0.30279	0.268052
18.14	0.303127	0.268465
18.15	0.303389	0.268608
18.17	0.303914	0.269021
18.18	0.304213	0.269338
18.19	0.304475	0.269513
18.2	0.304674	0.269862
18.21	0.3049	0.270069
18.21	0.305124	0.270291
18.22	0.305386	0.270466
18.23	0.305549	0.27064
18.25	0.305948	0.270736
18.26	0.306235	0.270895
18.27	0.306422	0.271149
18.28	0.306784	0.271323
18.28	0.306971	0.271466
18.29	0.307383	0.271895
18.3	0.307695	0.272149
18.32	0.30797	0.272451
18.33	0.308294	0.272736
18.34	0.308557	0.273006
18.35	0.308768	0.273132
18.35	0.309092	0.273371
18.36	0.309343	0.273625
18.37	0.309616	0.273832
18.39	0.310091	0.274244
18.4	0.310328	0.27453
18.41	0.310541	0.274768
18.42	0.310753	0.275023
18.43	0.310977	0.275419
18.43	0.311215	0.275514
18.44	0.311452	0.275657
18.45	0.311801	0.276118
18.47	0.312213	0.27642
18.48	0.312612	0.27669
18.49	0.312924	0.276896
18.5	0.313211	0.277166
18.5	0.313361	0.277388
18.51	0.31366	0.277658
18.52	0.313935	0.277881
18.54	0.314359	0.278277
18.55	0.314646	0.278562
18.56	0.314834	0.27877
18.57	0.315046	0.278944
18.57	0.315383	0.279166
18.58	0.315645	0.279357
18.59	0.315832	0.279547
18.61	0.316406	0.280087
18.62	0.316681	0.280357
18.63	0.317005	0.280468
18.64	0.317417	0.28077
18.64	0.317729	0.281151
18.65	0.317953	0.2815
18.66	0.318278	0.28177
18.68	0.31864	0.282183
18.69	0.318815	0.282277
18.7	0.318927	0.282579
18.71	0.319214	0.28277
18.72	0.319438	0.282913
18.72	0.319713	0.283103
18.73	0.320063	0.283326
18.74	0.3204	0.283501
18.76	0.320812	0.283881
18.77	0.321373	0.284215
18.78	0.32166	0.284516
18.79	0.32186	0.284835
18.79	0.322147	0.285263
18.8	0.322459	0.285613
18.81	0.322734	0.285755
18.83	0.323182	0.286137
18.84	0.323457	0.286263
18.85	0.323682	0.28647
18.86	0.324019	0.286676
18.87	0.324306	0.286946
18.88	0.32453	0.287105
18.88	0.324668	0.287391
18.9	0.325255	0.287804
18.91	0.325479	0.287946
18.92	0.325791	0.28847
18.93	0.326066	0.288867
18.94	0.326378	0.28912
18.94	0.326552	0.289343
18.95	0.326827	0.289724
18.96	0.327164	0.289946
18.98	0.327688	0.290328
18.99	0.327925	0.29063
19	0.328137	0.290741
19.01	0.328424	0.290931
19.01	0.328637	0.291185
19.02	0.328924	0.291391
19.03	0.329111	0.291678
19.05	0.329585	0.292058
19.06	0.329835	0.292376
19.07	0.330059	0.292615
19.08	0.330234	0.292995
19.09	0.330547	0.293233
19.09	0.330858	0.29355
19.1	0.33117	0.293758
19.12	0.331644	0.294361
19.13	0.331832	0.294695
19.14	0.332068	0.29498
19.15	0.33233	0.295361
19.16	0.332518	0.295567
19.16	0.332681	0.29571
19.17	0.332867	0.296108
19.19	0.333266	0.296361
19.2	0.333429	0.296456
19.21	0.333678	0.296758
19.22	0.334016	0.297108
19.23	0.33419	0.297234
19.23	0.334614	0.297536
19.24	0.334976	0.297917
19.25	0.335064	0.298219
19.27	0.335426	0.298775
19.28	0.335738	0.299156
19.29	0.335875	0.299362
19.3	0.336125	0.2996
19.3	0.336336	0.299869
19.31	0.336573	0.300045
19.32	0.336761	0.300188
19.34	0.337198	0.300584
19.35	0.337435	0.300791
19.36	0.337648	0.301125
19.37	0.337897	0.301489
19.38	0.338071	0.301743
19.38	0.338221	0.301902
19.39	0.338483	0.302045
19.4	0.338633	0.302584
19.42	0.33907	0.302903
19.43	0.339319	0.303173
19.44	0.339507	0.30349
19.45	0.339619	0.303697
19.45	0.339806	0.303982
19.46	0.340019	0.304268
19.47	0.34023	0.304427
19.49	0.340593	0.304871
19.5	0.340879	0.305141
19.51	0.341054	0.305347
19.52	0.341204	0.305617
19.52	0.341403	0.305951
19.53	0.341641	0.306268
19.54	0.341853	0.306427
19.56	0.342427	0.306999
19.57	0.342639	0.307125
19.58	0.342826	0.307412
19.59	0.343076	0.307777
19.6	0.343275	0.308094
19.6	0.343537	0.308236
19.61	0.343663	0.308492
19.63	0.3439	0.30884
19.64	0.344137	0.30911
19.65	0.344299	0.309396
19.66	0.344449	0.309697
19.67	0.344686	0.30984
19.67	0.344885	0.31011
19.68	0.345085	0.310475
19.69	0.345273	0.310698
19.71	0.345821	0.311253
19.72	0.346059	0.311587
19.73	0.346346	0.311731
19.74	0.346495	0.312079
19.74	0.346733	0.312509
19.75	0.346932	0.312572
19.76	0.347156	0.312651
19.78	0.347331	0.313127
19.79	0.347506	0.313398
19.8	0.347743	0.31354
19.81	0.348043	0.313777
19.81	0.348206	0.314016
19.82	0.348318	0.314207
19.83	0.348468	0.314635
19.85	0.348779	0.315096
19.86	0.349053	0.31535
19.87	0.349279	0.31589
19.88	0.349516	0.316176
19.89	0.349579	0.316381
19.89	0.349765	0.316572
19.9	0.350002	0.316794
19.91	0.350065	0.316922
19.93	0.350289	0.317287
19.94	0.350539	0.317494
19.95	0.350663	0.317572
19.96	0.350826	0.317842
19.96	0.351039	0.318129
[truncated: 5,864 more rows]

## Sheet: Fig 2c
	total RNA (norm. counts)			polysomal RNA (norm. counts)
WT	130.85	131.75	106.95	89.84	100.08	108.42
ime4-cat	216.26	252.96	287.68	202.86	214.32	196.81

## Sheet: Fig 2d
RPO21	-1.73594
SCW11	-1.31435
LDS2	-1.2663
WSC2	-1.13434
SPO75	-1.0788
DYN1	-1.04663
NOC4	-0.947668
MID2	-0.898586
GUF1	-0.892062
STE4	-0.890543
MNN1	-0.866394
GFA1	-0.855017
RRN5	-0.845882
CCR4	-0.836578
HIM1	-0.80609
CDA1	-0.803974
GPI12	-0.791647
PRP22	-0.786157
SPO74	-0.779954
PLB3	-0.766388
BBP1	-0.762777
MIF2	-0.761647
MIF2	-0.759628
MSL5	-0.753308
CRH1	-0.725694
NCW2	-0.718334
RAD34	-0.716326
SAS3	-0.713623
GIT1	-0.710241
ELO2	-0.706811
RAD16	-0.69898
TOM1	-0.696694
RRG9	-0.689508
MSH5	-0.68875
DYN1	-0.687275
PCL9	-0.685042
MSH3	-0.684356
SKI3	-0.680529
SKI3	-0.668252
RAD59	-0.664355
SPR28	-0.66246
RSE1	-0.661081
SPS1	-0.649732
RRT15	-0.649403
UBR2	-0.643675
GAS5	-0.642582
SDS23	-0.64104
MCH2	-0.64013
MSH5	-0.637512
MUP3	-0.626898
GPI12	-0.62449
FMP27	-0.620229
DCK1	-0.620078
BUB1	-0.617929
UBR2	-0.617594
MNL2	-0.615303
ECM29	-0.613541
MHP1	-0.60908
TOG1	-0.593842
SPO75	-0.590151
BDS1	-0.590069
CDA1	-0.589429
ADK2	-0.589066
NMD2	-0.588151
ARN2	-0.587376
VHS1	-0.586023
ERC1	-0.576243
PAP1	-0.575764
RUB1	-0.573287
RPA43	-0.570088
SEC7	-0.564211
SNU56	-0.562215
UBR2	-0.561084
KAP104	-0.560529
CIC1	-0.557969
HSH155	-0.557744
RPS17B	-0.557496
ICS2	-0.554994
UBR2	-0.554845
SAG1	-0.554668
SEN1	-0.554478
ACF2	-0.55046
MCM5	-0.547193
RAD16	-0.542648
SGF29	-0.541455
IRA2	-0.538359
SCW10	-0.538153
HPF1	-0.537984
EMW1	-0.535858
APM4	-0.534638
TPC1	-0.524358
TFB2	-0.523926
GAS4	-0.523659
SED4	-0.522321
TAF2	-0.522149
RSM24	-0.518658
VID28	-0.517895
RDL2	-0.513287
HIP1	-0.512076
TAF2	-0.510666
SLI15	-0.510265
GIC2	-0.508399
BNR1	-0.507553
EMW1	-0.50736
ENT1	-0.50687
MLP1	-0.504361
GEA2	-0.503765
KEL2	-0.503744
MSS11	-0.502622
BUB1	-0.501784
YEH1	-0.501575
HAL9	-0.498132
SLO1	-0.497358
PUS1	-0.497018
CDC53	-0.495295
MNN4	-0.494053
SKS1	-0.48878
TOR2	-0.48605
MRPS5	-0.484964
ERD1	-0.484704
TAF2	-0.483696
SCT1	-0.483412
GEA1	-0.481527
MDN1	-0.47963
DCR2	-0.476722
ECM29	-0.476351
CWP1	-0.476251
DCV1	-0.476129
SCP160	-0.475749
DBP3	-0.475123
SIP4	-0.474926
HFA1	-0.473726
RAD16	-0.473274
BEM2	-0.47287
UBR2	-0.472759
AIM39	-0.469124
ATG26	-0.466601
KIP1	-0.463495
APM4	-0.462837
INN1	-0.460156
MTR10	-0.45861
PSP2	-0.45832
PEX30	-0.458163
CLG1	-0.457542
RRP40	-0.457445
ETT1	-0.455449
IST2	-0.455144
CDC23	-0.453453
SEA4	-0.453074
RRG9	-0.45302
SPT5	-0.452445
MYO4	-0.450244
PDR10	-0.448731
OAZ1	-0.446076
SEC27	-0.445766
HIP1	-0.444661
COS7	-0.443942
TRK1	-0.442705
ARN2	-0.44217
KEL1	-0.441992
MRPS17	-0.439594
OAF1	-0.438832
ALA1	-0.436832
UME6	-0.435264
MMS1	-0.434697
SSK2	-0.434266
MNT3	-0.43332
GTO3	-0.433177
RPS19A	-0.433
UBR1	-0.432759
TES1	-0.432658
VHC1	-0.431645
HLJ1	-0.431637
URA4	-0.431214
SET1	-0.430291
YRM1	-0.429532
SPO14	-0.427695
MSS2	-0.427504
NAM8	-0.427389
RPI1	-0.427312
VPS68	-0.42526
BCP1	-0.424091
CDC16	-0.423985
IKI3	-0.423257
SPF1	-0.421542
PSH1	-0.421439
AUS1	-0.421074
MRS4	-0.419947
PBI1	-0.419292
NAB6	-0.419134
MMS4	-0.418322
STL1	-0.417526
SPT23	-0.417156
SSY5	-0.417092
BOP3	-0.416667
MSP1	-0.41619
CWC22	-0.415791
SRS2	-0.415716
RPO41	-0.413825
CCZ1	-0.413352
VMA1	-0.412733
MNL2	-0.412328
IRC18	-0.411934
SRO77	-0.411695
VTC3	-0.411614
ITC1	-0.410957
SRS2	-0.410885
FKS1	-0.410754
ISW2	-0.410354
AVT1	-0.410305
UBR2	-0.41024
CDC21	-0.409776
BRE4	-0.408772
DNF3	-0.408582
EXO1	-0.408501
PDR15	-0.4082
PER33	-0.407782
APM4	-0.407637
PIP2	-0.407116
RQC2	-0.40685
STE11	-0.406354
RPA34	-0.405502
NUP188	-0.405173
REX2	-0.403211
HAS1	-0.402362
GGC1	-0.401945
GCD6	-0.401847
CEX1	-0.39974
ATG2	-0.398752
ATP25	-0.398088
PBS2	-0.396715
VPS41	-0.396305
IRE1	-0.396268
NEO1	-0.396028
DUS4	-0.395763
VID22	-0.395623
BUB1	-0.395288
MSL5	-0.394683
CNA1	-0.39449
NUR1	-0.393956
MLP1	-0.393361
RSM26	-0.393168
FIT2	-0.393118
KRE5	-0.392103
CYR1	-0.391184
BLM10	-0.390807
ERV15	-0.389618
NOP12	-0.389595
KRE5	-0.389398
SOP4	-0.388828
KAP114	-0.388228
MRT4	-0.387932
FLO5	-0.387734
MAD2	-0.387577
ORC4	-0.38736
GDB1	-0.387301
MSH5	-0.386382
GAS3	-0.382467
PMD1	-0.381411
SRF1	-0.380394
SGE1	-0.379394
PAP2	-0.378886
SWR1	-0.378562
SAH1	-0.377422
RPA190	-0.377308
SEC9	-0.377281
SEN1	-0.375231
TFS1	-0.375019
SRF1	-0.373528
ERP6	-0.373436
NUP82	-0.373363
TMA22	-0.372856
MAK21	-0.371934
IST2	-0.371584
RPF1	-0.369927
COX11	-0.369538
TOS2	-0.367786
RPA43	-0.367498
GAC1	-0.365201
ERD1	-0.365135
GRR1	-0.365019
HIS3	-0.363464
RPL16B	-0.363358
RPH1	-0.361648
NIS1	-0.361574
AKR2	-0.361056
RPS7B	-0.360846
MRE11	-0.360803
ABP140	-0.360793
FUN26	-0.360707
LAM4	-0.360494
RIX1	-0.360434
MAC1	-0.35847
NOG2	-0.358181
URA2	-0.358046
SIP4	-0.357804
BRN1	-0.357647
SWR1	-0.356119
HMS1	-0.356095
GTO3	-0.355958
DRS1	-0.355159
PLB3	-0.354965
NNT1	-0.354701
APC2	-0.352368
KAP114	-0.351212
SMC5	-0.350289
HES1	-0.350197
CLU1	-0.349882
IES6	-0.3497
STE11	-0.348685
NOP2	-0.348473
SNT1	-0.348097
MEC3	-0.347753
MRS4	-0.34731
RGR1	-0.347229
SAW1	-0.347095
RRN6	-0.346911
ITT1	-0.346448
SSY5	-0.346123
CPS1	-0.34502
SPO75	-0.344318
TAO3	-0.3436
RPO21	-0.343209
RPL13B	-0.343098
ROM2	-0.34271
RUP1	-0.342624
RSC4	-0.342009
SXM1	-0.341943
ORT1	-0.341924
TRK2	-0.341371
LAM4	-0.341154
MTQ1	-0.340525
SLY41	-0.3401
HIR2	-0.33881
CBF5	-0.337854
DAS2	-0.337735
LAG2	-0.33766
VTC5	-0.337512
NPL6	-0.337059
PAP1	-0.336525
NCL1	-0.336419
LHS1	-0.336242
ERD1	-0.336204
HMG2	-0.334983
HIR1	-0.334615
OXR1	-0.333976
RPL40A	-0.332391
RCM1	-0.332328
KAP123	-0.332286
SCO2	-0.332198
KRE5	-0.330876
CKA2	-0.329995
PAP2	-0.329857
MCD4	-0.329762
XRS2	-0.329425
MNT4	-0.328767
PGC1	-0.327472
CKB2	-0.327311
ARP6	-0.326916
TRP5	-0.326865
MET12	-0.325841
ADR1	-0.325632
SRP14	-0.325438
RAP1	-0.325218
ITC1	-0.324916
NUP192	-0.324813
ATG32	-0.32466
IML1	-0.324601
SGS1	-0.324559
CTK2	-0.323905
SXM1	-0.323448
KAP123	-0.322928
GPI13	-0.322861
VAC14	-0.322845
NIS1	-0.322781
KIP3	-0.322667
KTR3	-0.322606
FAR11	-0.321876
PMT4	-0.321707
LSG1	-0.321296
KAR5	-0.321019
URA8	-0.320923
SSF2	-0.320799
VPS13	-0.320013
NSE4	-0.31965
CHL1	-0.319333
HAL9	-0.319143
ASM4	-0.318914
GRR1	-0.318622
RAD26	-0.31812
RIA1	-0.31743
CMP2	-0.317374
PAC2	-0.316455
MSC6	-0.315914
DRS1	-0.315659
GRX3	-0.314992
DNA2	-0.314977
CSS2	-0.314881
RIO2	-0.314655
EDS1	-0.314304
BUB1	-0.314231
CTF13	-0.314025
ARG82	-0.313971
YCK1	-0.313599
BLM10	-0.313299
TFB1	-0.313076
NUP157	-0.313028
IPA1	-0.312814
FMP27	-0.312656
PHO81	-0.312198
IQG1	-0.31196
DNF3	-0.311805
MNN1	-0.311488
BUD3	-0.311231
PEP3	-0.311214
UGO1	-0.311038
SSK1	-0.310425
REV3	-0.310018
NSA1	-0.309708
HPF1	-0.309614
CHM7	-0.308872
RGR1	-0.30842
ATG14	-0.308378
CFT2	-0.308092
ECM30	-0.307013
MDR1	-0.306903
MRD1	-0.306444
ECM29	-0.306395
YBT1	-0.306153
ISW2	-0.30556
IRA1	-0.305537
YEL1	-0.305289
ATG38	-0.304853
NAB6	-0.304739
MSH4	-0.304438
SRO7	-0.30413
ATC1	-0.302917
MTC2	-0.302661
TOF1	-0.30232
NMA111	-0.30221
SPB4	-0.301898
RVB1	-0.301177
NHA1	-0.300949
MPS1	-0.300745
SRP40	-0.300425
EFR3	-0.30039
MSC2	-0.300383
MIM1	-0.300249
MET17	-0.300123
TRS20	-0.300115
NRG2	-0.299289
FUN30	-0.299135
RIT1	-0.298986
REH1	-0.298703
RSM27	-0.296846
TSR4	-0.296816
NST1	-0.296423
SLY41	-0.296158
ALT1	-0.296001
ECM21	-0.295899
TAO3	-0.29586
DTD1	-0.295097
IRS4	-0.295088
PRP16	-0.294907
BYE1	-0.294342
RPS29B	-0.294228
SNU66	-0.293608
PAC11	-0.293294
RVB2	-0.293203
ASH1	-0.293198
SGS1	-0.292762
TUF1	-0.292574
GCN2	-0.29212
NOP12	-0.29189
DBP3	-0.291529
RPA190	-0.291022
LYP1	-0.290036
UFD2	-0.290016
MIP1	-0.28987
PIF1	-0.289505
SLX8	-0.289376
RSM28	-0.289279
PSH1	-0.288844
UTP25	-0.288343
CHS6	-0.288216
FUR4	-0.287917
MYO4	-0.287721
GNT1	-0.28748
VPS13	-0.287145
TRS85	-0.287071
USO1	-0.286947
RPS4A	-0.286656
NAR1	-0.286648
SRY1	-0.286194
YBT1	-0.28586
STE11	-0.285038
VPS8	-0.284761
GCN2	-0.284566
TVP18	-0.284316
SIR3	-0.284222
PHO80	-0.284113
GPI8	-0.284112
PLB3	-0.2831
UTP7	-0.282895
TMA108	-0.282653
PUS4	-0.282356
YEH1	-0.281206
PEX15	-0.280667
INO80	-0.278648
VAC14	-0.278227
HOS1	-0.277778
RPC31	-0.277638
CDC24	-0.277608
DLT1	-0.276076
CWC2	-0.276024
YEH1	-0.275822
CEX1	-0.275692
IZH4	-0.27562
IOC4	-0.275245
LTP1	-0.274368
DUF1	-0.274288
PAN2	-0.274114
TPS3	-0.273134
SCD5	-0.272637
NUP116	-0.27201
YOX1	-0.271573
KDX1	-0.270894
RGA1	-0.270231
GLG1	-0.268998
MSN5	-0.268788
FMP27	-0.267793
RAP1	-0.267552
PMC1	-0.26737
ESL2	-0.267308
ASI3	-0.266668
SEN1	-0.266549
NDJ1	-0.26632
KIN82	-0.266314
BAS1	-0.265861
SLD7	-0.265534
GLT1	-0.265425
AIM34	-0.265288
LYS20	-0.265145
COX11	-0.264962
TFB2	-0.264815
RNT1	-0.264731
CDS1	-0.264694
GPR1	-0.264527
LYS21	-0.264427
BPH1	-0.264345
SMC6	-0.264326
SLM1	-0.264163
SUB2	-0.264155
MDM10	-0.263786
ROG1	-0.263681
AZR1	-0.263603
DSL1	-0.263432
MAE1	-0.263009
CDC45	-0.262662
SRP72	-0.262584
BRR1	-0.262519
ECM22	-0.262267
RRP8	-0.262183
MLP1	-0.261782
TAO3	-0.261568
RLF2	-0.261457
GDS1	-0.261194
YGK3	-0.261177
BOR1	-0.261103
RLM1	-0.261058
MTC5	-0.260662
BFR2	-0.259795
PAT1	-0.259596
MKT1	-0.25941
BSC6	-0.259361
OAC1	-0.259219
PUN1	-0.259181
CTK1	-0.259107
CEG1	-0.25896
DUG2	-0.258914
BPT1	-0.258597
MRPL40	-0.258257
HYM1	-0.258214
KEX1	-0.258014
POP7	-0.257719
ESC1	-0.257705
TAF3	-0.257562
PDE2	-0.25747
RTC1	-0.257274
UFD2	-0.256616
LSB6	-0.256548
SPT21	-0.256545
TIM23	-0.256221
SYP1	-0.256121
SWI6	-0.256013
ATG40	-0.25539
TFC6	-0.255359
FRE5	-0.254729
RAD28	-0.2544
MRPL10	-0.254375
PRP3	-0.254371
AAP1	-0.254327
IAH1	-0.254208
MSH4	-0.254106
SMY1	-0.254022
ASN1	-0.253933
PET309	-0.253397
MIF2	-0.253264
TRE1	-0.253241
FYV10	-0.252534
URN1	-0.252321
RTR1	-0.252003
ADR1	-0.251269
TRP4	-0.251168
SEC31	-0.251035
CWC25	-0.250955
RAP1	-0.250896
RMR1	-0.250494
GDT1	-0.250405
RRP12	-0.249962
CUP9	-0.249908
MIC10	-0.24918
DNA2	-0.249105
PEP1	-0.248934
SWT1	-0.248913
RCH1	-0.248009
TAO3	-0.247948
CDC16	-0.247715
EFM5	-0.247293
CYR1	-0.24723
MKK1	-0.246262
RAD23	-0.246231
MDM1	-0.246026
OAF1	-0.245605
RPA190	-0.24559
SPE4	-0.24558
GCR2	-0.24535
CTI6	-0.24511
APM3	-0.245036
DUG2	-0.244955
TRI1	-0.244858
GAT1	-0.244783
APC9	-0.244617
IML1	-0.244617
PPH22	-0.244424
RIM4	-0.244391
MRM1	-0.244247
PRP16	-0.243267
RDR1	-0.242598
RTF1	-0.242424
UBP6	-0.242356
RIM4	-0.242219
SEC26	-0.242162
CMK1	-0.241817
TOM1	-0.241693
SCP160	-0.241405
NOP14	-0.241085
SBA1	-0.240912
RAD1	-0.240418
PBS2	-0.240188
RRB1	-0.240015
BIT2	-0.239435
YTP1	-0.239036
UTP7	-0.238975
CBP3	-0.238931
PLM2	-0.238532
LEU1	-0.238447
AVO1	-0.238343
RLP7	-0.238092
ZWF1	-0.237744
PEP1	-0.237625
MKK2	-0.237418
FAS2	-0.237008
PAP2	-0.236967
GCS1	-0.236885
KAP123	-0.236864
SXM1	-0.236856
UBP10	-0.236327
ALY1	-0.236219
SEC3	-0.23582
MAD3	-0.235517
RPC25	-0.234281
GDS1	-0.234168
AFG1	-0.233956
GAS2	-0.233931
DNF3	-0.233876
PLC1	-0.23339
RRP4	-0.233354
SAP185	-0.233295
KTR6	-0.233284
BNA4	-0.233009
MNR2	-0.232941
ATG13	-0.232728
ABZ1	-0.232603
ADE3	-0.232385
YVC1	-0.232173
LPL1	-0.232124
SRB4	-0.232022
SSK1	-0.23198
RSN1	-0.23174
SSK1	-0.231495
MFM1	-0.231102
GDE1	-0.231039
BRE4	-0.230907
GIP1	-0.230783
SCP1	-0.2305
CHK1	-0.230326
TRM82	-0.229984
SSL2	-0.229932
RFC4	-0.229272
ENP1	-0.229244
SWI4	-0.228894
MAK21	-0.2286
ALA1	-0.228433
GYP8	-0.227973
FAR11	-0.227706
PEX32	-0.227576
SGS1	-0.227325
PUF4	-0.227205
KRE28	-0.226946
PIP2	-0.226469
URE2	-0.226317
ALG8	-0.226184
LYS21	-0.226154
PGI1	-0.226139
VPH1	-0.225665
EXO1	-0.22558
BNI5	-0.225457
SQS1	-0.225398
PDR3	-0.225196
UBP6	-0.225184
FRE6	-0.224695
PLB2	-0.224653
UBR1	-0.223964
NMA1	-0.22387
DCP2	-0.223795
YSP3	-0.223403
INP52	-0.223225
OSH7	-0.223065
HER1	-0.222555
GPI2	-0.222546
CCL1	-0.222256
DOG1	-0.221995
TRE2	-0.221832
PEX30	-0.221637
SMD3	-0.221625
NUP120	-0.22107
RLP24	-0.220598
IRR1	-0.220468
HRD1	-0.220214
SPO22	-0.220192
RMT2	-0.220155
PDR11	-0.2201
PEX13	-0.220048
SLX5	-0.219783
SYT1	-0.219693
RLI1	-0.219624
FMP25	-0.219582
RAD26	-0.219489
FKS1	-0.219291
ELM1	-0.219005
UBP2	-0.2186
RAD52	-0.218432
DPH1	-0.21817
POL4	-0.21793
SEC7	-0.217919
ATG8	-0.216159
USO1	-0.215615
RFM1	-0.215485
DNF3	-0.214912
MLP1	-0.214893
DSL1	-0.214847
ATG22	-0.214761
MLP2	-0.214536
MSA1	-0.214309
PDR8	-0.213762
TPS3	-0.213409
CLB5	-0.2134
IML2	-0.213301
APC2	-0.212954
STI1	-0.212659
SEC3	-0.212598
COS111	-0.212424
POL2	-0.212205
GSY2	-0.211937
CCH1	-0.211694
MLP1	-0.211626
MET10	-0.211439
VMR1	-0.211418
PIP2	-0.211203
REV7	-0.210923
TDP1	-0.210775
DAL81	-0.210684
SHE9	-0.210556
SSM4	-0.21047
NUP100	-0.210468
SWI3	-0.210383
LYS9	-0.210241
ASN1	-0.210037
KIN3	-0.209801
PCA1	-0.209587
RTT106	-0.209026
SVL3	-0.208908
SRP101	-0.207996
DCK1	-0.207978
NPR3	-0.207674
MRD1	-0.207492
CHS6	-0.207244
PRP22	-0.207139
KEL3	-0.207117
GDS1	-0.206964
MUD2	-0.206937
ZDS2	-0.206656
SAC3	-0.206572
ECM15	-0.206533
NSA2	-0.206523
RTT101	-0.206296
TMA46	-0.206083
SIT4	-0.205872
CNE1	-0.205512
RHB1	-0.205328
VPS16	-0.205232
SAE2	-0.204947
RAD34	-0.204895
CDC23	-0.204744
TSL1	-0.204694
CIT2	-0.203957
RTF1	-0.203896
SMC6	-0.203707
VPH1	-0.203673
RED1	-0.203636
MFB1	-0.203587
LYP1	-0.203435
LYS4	-0.203252
POM34	-0.203204
TPK1	-0.203045
VPS54	-0.202978
SEC27	-0.202722
MFT1	-0.2025
INM2	-0.202499
PSA1	-0.202316
MRX4	-0.202134
HER2	-0.202046
EFR3	-0.202034
YAF9	-0.201304
YDC1	-0.201234
RPS22B	-0.200638
TAF1	-0.200417
PER1	-0.200415
SMI1	-0.199991
TRK1	-0.199983
TAF1	-0.199722
HMG2	-0.199656
VPH2	-0.19961
CHS3	-0.199525
FOB1	-0.19945
QDR3	-0.199291
MMS22	-0.199044
RNA1	-0.198924
SIP5	-0.198889
NAT2	-0.198751
GYP6	-0.198562
MCP2	-0.198498
VPS3	-0.198226
BNS1	-0.198054
PET8	-0.197916
REB1	-0.197867
CDC1	-0.197635
PTC5	-0.19753
ASC1	-0.197465
MVP1	-0.196942
TSR1	-0.196715
SCH9	-0.196592
CPR2	-0.196557
MMS1	-0.196301
NFS1	-0.196267
RPF2	-0.19601
SKY1	-0.195871
OSW7	-0.195807
KIP3	-0.195715
SDH5	-0.195593
CLD1	-0.195435
PFK2	-0.195242
MET5	-0.194609
ADE3	-0.194535
UBP1	-0.194021
YOS1	-0.193547
EBS1	-0.193456
OAZ1	-0.192942
MNL2	-0.192875
PIB2	-0.192685
YKU80	-0.192519
SET1	-0.192421
SLM5	-0.192097
OYE2	-0.192045
RAD26	-0.19151
IZH3	-0.190389
LPP1	-0.190322
CFT2	-0.19031
APP1	-0.190258
YAP1	-0.19023
ADE2	-0.190095
GYP7	-0.189954
KRE33	-0.189816
FRQ1	-0.189578
RTF1	-0.189567
COS111	-0.18877
UBC1	-0.188521
RAD3	-0.188394
CSC1	-0.188157
NDE1	-0.187656
TMN2	-0.187635
CDC45	-0.187463
CDC21	-0.186663
PET123	-0.186607
GYP5	-0.186539
GCV2	-0.186374
CKS1	-0.186356
NVJ3	-0.185935
SWI3	-0.185932
CAF130	-0.185399
LIN1	-0.185116
HOM3	-0.185099
OSH3	-0.185015
EMC1	-0.184886
SSY1	-0.184836
RPC53	-0.184757
FAR8	-0.18473
CPR8	-0.184576
PCA1	-0.184493
SSD1	-0.184404
YGK3	-0.184024
COG5	-0.183827
STR2	-0.183659
REC8	-0.183454
SNC1	-0.183075
ABP140	-0.182865
INO80	-0.182787
APA1	-0.182485
THI6	-0.182257
ESL2	-0.182247
SGT2	-0.181987
KIN2	-0.181852
ROX3	-0.181791
BSD2	-0.181568
HIS4	-0.181398
MDH2	-0.181289
BTN2	-0.181278
SNU66	-0.181013
MMS1	-0.180643
PBP1	-0.180388
MCX1	-0.180219
SER33	-0.179808
DOA1	-0.179505
RRP5	-0.179495
SMC2	-0.178961
PXP2	-0.178808
SUA5	-0.178663
YBT1	-0.178613
INP51	-0.178578
SEC1	-0.178577
VPS5	-0.1784
RNY1	-0.178314
RED1	-0.178296
TUB1	-0.177964
RQC2	-0.177928
ECM29	-0.177873
RQC1	-0.177719
HIR1	-0.177703
RFC3	-0.177452
CRF1	-0.17713
YSP3	-0.176992
RAD3	-0.176907
BUD6	-0.176884
ALG12	-0.176846
SPC72	-0.17658
RUD3	-0.176503
RTC5	-0.176489
GCN2	-0.176237
TFC4	-0.176095
SWI3	-0.176027
DGR2	-0.175963
ABD1	-0.175748
FMP40	-0.175709
DPH5	-0.175543
YEL1	-0.175353
AKR2	-0.175219
VID30	-0.175215
RAD50	-0.175047
NAT1	-0.175007
TSR1	-0.174405
MET5	-0.174185
SEC9	-0.174045
MOB1	-0.17398
CKI1	-0.173911
PMS1	-0.173872
MRX10	-0.173864
YLF2	-0.173752
ARO1	-0.173128
NUT1	-0.172875
TAF2	-0.172677
GAL11	-0.172665
SMF1	-0.172433
BNA4	-0.172309
SMC5	-0.172232
AEP2	-0.172211
SRM1	-0.172113
WTM2	-0.172096
RPN1	-0.172062
SDA1	-0.171682
YTH1	-0.171596
YPK1	-0.171497
ATP12	-0.171415
CEX1	-0.171318
SPT7	-0.171082
KES1	-0.170922
UFD2	-0.170769
RAD24	-0.170702
SWP82	-0.170629
ATG19	-0.170456
HNT2	-0.170103
PDR16	-0.170058
CDC60	-0.169935
CDC10	-0.169882
TDA4	-0.169791
FUN26	-0.169744
SUA7	-0.169712
UAF30	-0.169694
TRK1	-0.169666
YVC1	-0.169498
TSR4	-0.169423
NUM1	-0.169236
EAF6	-0.168945
TSR1	-0.168686
GSH2	-0.168538
GIN4	-0.168398
CAT8	-0.168317
LEM3	-0.168297
FKS1	-0.16827
RRN3	-0.168176
PDR1	-0.16781
ARG82	-0.167802
DUF1	-0.167802
RPS29A	-0.16775
GPI13	-0.167643
LUC7	-0.167607
PRE5	-0.167496
PMD1	-0.167447
SIW14	-0.167277
MPS3	-0.167036
ASF1	-0.166917
RAD3	-0.166875
VPS69	-0.166794
LAG1	-0.166697
BLM10	-0.166682
GUD1	-0.166613
IRC5	-0.166577
ALG8	-0.166506
SDA1	-0.166229
YTM1	-0.166224
MAL31	-0.16589
SDH8	-0.165836
LAM5	-0.165619
GPI14	-0.165575
RDH54	-0.165408
RTS1	-0.165323
MNL2	-0.165307
NHP2	-0.165138
NFU1	-0.164838
ILS1	-0.164757
PUF4	-0.164749
CAB5	-0.164384
VPS70	-0.164208
CWH41	-0.164089
TCB2	-0.163714
MET12	-0.163475
AAT1	-0.163352
JSN1	-0.163336
SLD2	-0.163189
MDL1	-0.163079
TOM1	-0.163075
RPC37	-0.162703
PLP1	-0.162584
TPS2	-0.162398
SBE2	-0.162283
RKM5	-0.162226
CTK2	-0.162047
UBR1	-0.161979
SPT7	-0.16193
SSK2	-0.161708
IRA2	-0.161425
TMA64	-0.161192
HST1	-0.161007
TRK2	-0.160924
LCL2	-0.160893
MPP10	-0.160665
MGR1	-0.160537
FUN30	-0.159938
CUL3	-0.159836
TUB1	-0.159796
REV7	-0.159736
GIS3	-0.159471
PFA3	-0.159365
SPT3	-0.15913
PRT1	-0.159033
NUP2	-0.15886
SMC1	-0.158781
TOS2	-0.15867
MIT1	-0.158445
HEH2	-0.158427
MRX1	-0.158103
LHS1	-0.158098
TOF2	-0.157912
PAP1	-0.157705
CSG2	-0.15747
LIP5	-0.157404
SLA2	-0.157357
PSO2	-0.157237
CWH43	-0.15699
VTC3	-0.156926
NUM1	-0.156616
COF1	-0.156604
ATP25	-0.156462
PRP9	-0.15646
BLM10	-0.156376
UGA1	-0.155903
LRP1	-0.155844
EAF1	-0.155792
SPT7	-0.155661
FTR1	-0.155535
SNU66	-0.155114
TEN1	-0.155092
INP1	-0.154996
GYP8	-0.154879
MF(ALPHA)2	-0.154629
PDC6	-0.154625
FIG4	-0.154575
STE6	-0.154517
MNR2	-0.154448
VIP1	-0.154357
NTA1	-0.154245
DNM1	-0.15417
ASC1	-0.154049
NAB6	-0.153984
CWH41	-0.15393
MOT3	-0.153634
MET32	-0.153622
XDJ1	-0.153579
UBX3	-0.153385
ECM22	-0.153361
GLC7	-0.153303
RKM2	-0.153295
SET4	-0.1532
COP1	-0.153117
TSC3	-0.152979
PGI1	-0.152725
CAD1	-0.152523
UFD2	-0.152441
ZIP2	-0.152034
YUH1	-0.151922
DIA4	-0.151769
UBP6	-0.151704
TSA1	-0.151116
TCD1	-0.150609
PDR17	-0.150565
NET1	-0.150461
YVC1	-0.150455
CAD1	-0.150235
GCD2	-0.150178
PAC2	-0.150021
POL4	-0.149944
YTA7	-0.149898
MYO2	-0.149857
RRB1	-0.149825
UBA4	-0.14972
HOS3	-0.1495
SMF3	-0.148997
QDR1	-0.148882
PFF1	-0.148731
YOR1	-0.148031
OPI10	-0.147954
RPC37	-0.147724
GEM1	-0.147201
PAN2	-0.147159
COS9	-0.14698
SMC3	-0.146538
BRO1	-0.14653
SNF1	-0.146048
YRR1	-0.146003
PDR1	-0.145992
DBP5	-0.145933
RPO21	-0.145776
GPI13	-0.145687
UBA2	-0.145669
VMA1	-0.145399
IRC20	-0.145017
PHO4	-0.144872
HIR3	-0.14486
CAK1	-0.144793
IOC4	-0.144603
NNF2	-0.144546
NOP2	-0.143678
RGP1	-0.143568
YAP1	-0.143444
IBA57	-0.143173
THI73	-0.143053
ZRT1	-0.143027
TYW3	-0.142992
BPT1	-0.142343
GLC7	-0.142336
URN1	-0.1423
SEC24	-0.142209
CKA1	-0.142132
QRI7	-0.142044
TCB3	-0.141991
PSR1	-0.141964
FCF1	-0.141623
MNN10	-0.141518
RIX7	-0.141466
ELP2	-0.141344
MHR1	-0.141294
PFF1	-0.141253
OPY2	-0.141168
ZRG17	-0.141088
SRO7	-0.14106
PCT1	-0.140975
FLC2	-0.140971
FAU1	-0.140911
RPS18B	-0.14068
YSP2	-0.140288
FHL1	-0.140235
APM2	-0.140085
PRO2	-0.140043
ECM22	-0.139949
NUM1	-0.139709
PEX31	-0.139682
MDN1	-0.139569
RSA1	-0.13923
RAM1	-0.138984
APC2	-0.138977
FUB1	-0.138976
GIP1	-0.138893
RPL8A	-0.138882
TTI1	-0.138757
HDA3	-0.138734
STF1	-0.138305
RBK1	-0.138296
QRI7	-0.138097
SQS1	-0.137963
TAF10	-0.137894
CET1	-0.137469
POL1	-0.137185
TFB4	-0.137105
GNT1	-0.13703
IRC20	-0.136767
IRC23	-0.136697
DBP5	-0.136574
SUS1	-0.136515
IRC20	-0.136404
FOX2	-0.136298
GYP7	-0.136242
TEL2	-0.136189
SCP160	-0.13617
POX1	-0.136119
ERC1	-0.135926
VPS5	-0.135835
LCB4	-0.135711
YRB2	-0.13562
PKC1	-0.135539
CRZ1	-0.135521
VTC2	-0.13547
SBE22	-0.135366
GCN3	-0.135275
SMY1	-0.135059
GIC1	-0.134931
ILV2	-0.134821
PDR15	-0.13471
NUP192	-0.134412
DJP1	-0.134383
DBF20	-0.134313
HGH1	-0.134211
YRM1	-0.13421
DAP1	-0.134112
STR2	-0.134058
HSK3	-0.133932
PTP2	-0.133916
HAL5	-0.133822
DLD2	-0.133809
DNA2	-0.133762
GUA1	-0.133661
BOS1	-0.133658
PAP1	-0.133411
VMS1	-0.132924
RIX7	-0.132761
MPP10	-0.132721
FRA1	-0.132513
COG8	-0.132168
ELP3	-0.13216
VTC2	-0.132047
NPT1	-0.131898
HEF3	-0.131783
SPT7	-0.131768
TOP1	-0.1317
KRR1	-0.131595
COQ4	-0.131487
PHO4	-0.131381
MAG2	-0.131354
MRPS17	-0.131185
MRI1	-0.131085
SNF2	-0.130521
TDA9	-0.130397
YAR1	-0.130185
SPC110	-0.130022
NAP1	-0.129965
CWH43	-0.129954
ULS1	-0.129899
PRP11	-0.12981
MET10	-0.129786
ARO2	-0.12968
EBS1	-0.129655
CBP4	-0.129653
ATG11	-0.129638
PAH1	-0.129586
RPF1	-0.129398
LRO1	-0.129279
YPK1	-0.129214
ESC2	-0.129197
HES1	-0.129103
RAD24	-0.128938
JHD1	-0.128562
PEP7	-0.128484
ARO7	-0.128412
SUP45	-0.128285
PAM1	-0.128084
PBR1	-0.127949
PDS5	-0.127913
MSN2	-0.127691
ARC1	-0.127647
YTA7	-0.127647
LIN1	-0.127422
ERV41	-0.127364
HDA1	-0.127189
MKK1	-0.126815
RAD9	-0.126745
ACO2	-0.12665
GTS1	-0.126532
RMD8	-0.126421
GPA1	-0.126405
PPG1	-0.126023
APL1	-0.125667
PBP1	-0.125551
EFM2	-0.125548
NPR3	-0.125505
SQS1	-0.125401
HSP60	-0.124986
RSC6	-0.124934
BSC5	-0.124913
FRS2	-0.124843
UBP1	-0.124761
VFA1	-0.124253
CDC60	-0.124102
RPL11B	-0.124049
HRD3	-0.123901
NCL1	-0.123679
NOP7	-0.123645
ALG12	-0.1235
SWP82	-0.123321
AFG1	-0.123278
SSD1	-0.123236
VMS1	-0.123236
MTC5	-0.123084
POL2	-0.122914
SWR1	-0.122835
MAF1	-0.122649
PRI2	-0.122545
ISC10	-0.122274
ROT2	-0.122007
YMD8	-0.122003
YTA7	-0.121994
GWT1	-0.12177
IKS1	-0.12157
THO2	-0.121489
ATH1	-0.121489
ESL2	-0.12132
TYW1	-0.121153
SNN1	-0.121075
QRI7	-0.121039
POL12	-0.120891
POM152	-0.120729
SWR1	-0.120709
BOP2	-0.120697
OSH7	-0.120656
HEM1	-0.120587
CDC60	-0.120579
GRR1	-0.120499
RCF1	-0.120399
SSF2	-0.120306
TYW1	-0.120303
ATG21	-0.120246
SPC98	-0.11991
RPP1A	-0.119669
ROG1	-0.119151
TAF1	-0.118832
KRE1	-0.118828
RRP12	-0.118765
MRX9	-0.118691
VAS1	-0.118587
SPP41	-0.118466
AIM25	-0.118325
SEG2	-0.118296
TFB3	-0.118156
NAT2	-0.118145
FAR8	-0.118132
CUE3	-0.117859
MCM3	-0.117752
MRX5	-0.117596
KTR2	-0.117508
CFT2	-0.117437
TIF4631	-0.117383
TAF2	-0.117269
RAT1	-0.117245
ATG41	-0.117195
ASA1	-0.117088
TGL3	-0.116716
GLG1	-0.116622
GPR1	-0.116587
CDC27	-0.116554
ARO10	-0.116517
JIP4	-0.116433
FMP27	-0.11641
RPN14	-0.116282
CAC2	-0.116239
SAF1	-0.116126
PGS1	-0.11601
MGA2	-0.115782
PDS5	-0.115621
MRS6	-0.115569
PRP40	-0.11556
PLC1	-0.115445
APC1	-0.115346
RPL24A	-0.115305
GUA1	-0.115231
BEM2	-0.115221
PIK1	-0.115187
MAM33	-0.114946
EMC5	-0.11453
QDR1	-0.114485
MGS1	-0.114397
GCV3	-0.114035
KIP3	-0.114005
CDC123	-0.114001
TFC6	-0.113981
DBF4	-0.113914
LTO1	-0.11387
GIP4	-0.11379
POL32	-0.113676
TOP2	-0.113533
CTP1	-0.113512
TAF1	-0.113487
COQ3	-0.113183
NYV1	-0.112982
MSN4	-0.112981
STE50	-0.112725
SPT23	-0.112676
LCB1	-0.112652
AVL9	-0.112624
MDS3	-0.112287
ASI3	-0.112275
BRE1	-0.112257
HMG1	-0.112245
ZRT2	-0.112091
YET1	-0.112027
CYB2	-0.111879
MAK16	-0.11179
UAF30	-0.11179
OAF1	-0.111772
ESA1	-0.111746
SNF3	-0.111695
VPS54	-0.111624
SEA4	-0.111544
SPP41	-0.111519
PMT6	-0.111127
ECM4	-0.111065
YPK2	-0.111058
ARK1	-0.110972
WSS1	-0.110898
RPA12	-0.110852
NIC96	-0.110657
ANP1	-0.11059
NSG2	-0.110468
DDR48	-0.110382
REF2	-0.109932
SLG1	-0.109916
YDC1	-0.109643
SNF2	-0.109433
INP2	-0.109267
GCV2	-0.109243
YOX1	-0.109073
IRA2	-0.109036
NCL1	-0.108964
CIT1	-0.108807
RKM1	-0.108795
ROT2	-0.108588
GCR1	-0.108573
BUD27	-0.108488
AKR1	-0.108416
MLC2	-0.108392
RGT2	-0.108382
TGL4	-0.108351
TAH11	-0.108092
NAR1	-0.108028
MVP1	-0.108024
BLM10	-0.108
MAK21	-0.107967
THR4	-0.107812
PEP1	-0.107422
PPX1	-0.107376
PMA1	-0.107305
KAR3	-0.107274
IDH1	-0.107167
APL2	-0.107153
SWP82	-0.107123
MSN1	-0.106829
TAF7	-0.106808
KSP1	-0.106798
HPR1	-0.10669
SHS1	-0.106634
ICS2	-0.106193
CIN4	-0.106161
VMS1	-0.105938
USE1	-0.105711
DUN1	-0.105687
THI74	-0.105663
PRP38	-0.105444
BDF1	-0.105378
MCY1	-0.105324
KGD2	-0.105143
DIG1	-0.105019
PNG1	-0.104893
POL3	-0.104847
MDM1	-0.104837
APC4	-0.104806
NOB1	-0.104787
CLF1	-0.104757
SLT2	-0.104751
SAM50	-0.104695
EST1	-0.104633
TEL2	-0.104527
NRK1	-0.104506
MNT2	-0.104366
SPC3	-0.104194
VHS1	-0.103969
PDR10	-0.103714
COQ4	-0.103645
TPS1	-0.10361
YJU2	-0.103506
TUB4	-0.1034
HOT1	-0.103283
JJJ1	-0.103149
SAN1	-0.103074
THS1	-0.102979
VHS1	-0.102914
SRB4	-0.102823
BOI2	-0.102785
DCK1	-0.102729
MAK11	-0.102572
SIR1	-0.102304
RXT3	-0.102132
YSP2	-0.101847
PZF1	-0.101768
PHO90	-0.101724
CCT8	-0.101597
TAF1	-0.101597
UBP15	-0.101511
GLR1	-0.101492
NAF1	-0.101382
CTK1	-0.101291
ITT1	-0.101268
INO80	-0.10123
NNF2	-0.101193
PEX5	-0.101066
SPB4	-0.100759
HSM3	-0.100664
UTP20	-0.100542
TIM12	-0.100333
CKA1	-0.100269
CLD1	-0.100204
SPP382	-0.100129
MNN1	-0.100053
RRB1	-0.099772
SUB2	-0.099388
TSR1	-0.099171
FKS3	-0.098816
OSH2	-0.098675
QNS1	-0.098514
ROX3	-0.09841
RRM3	-0.098359
GCD2	-0.098338
MRS6	-0.098181
CSS1	-0.098106
CSR2	-0.098071
VPS70	-0.098007
JHD1	-0.097991
PTC4	-0.097956
EMC4	-0.097833
MCM4	-0.097669
SSD1	-0.097537
MTC1	-0.097479
POB3	-0.097466
AMS1	-0.097436
GSC2	-0.09732
RTR1	-0.097318
CWC21	-0.097163
UGX2	-0.097121
SBP1	-0.097053
MET6	-0.096942
PYC1	-0.096742
SUM1	-0.096728
RXT3	-0.09666
TCP1	-0.096654
AIM6	-0.096474
RPS7B	-0.096405
PHM7	-0.096377
INP2	-0.096227
MAG2	-0.095943
BDP1	-0.09593
PLB1	-0.095874
ECM21	-0.095874
ARP3	-0.095735
SPT16	-0.095669
RNA15	-0.095333
PHM6	-0.095302
TOM71	-0.095284
THO2	-0.095233
DFG16	-0.095091
HEM15	-0.095045
YBP2	-0.094884
KGD1	-0.094824
IES1	-0.094743
PPS1	-0.094559
SPT5	-0.094533
SEC24	-0.094489
TRK1	-0.094485
YRO2	-0.094138
STR3	-0.094132
LPD1	-0.09399
SEC26	-0.093931
VPS13	-0.093926
ZDS1	-0.093688
UFO1	-0.093588
MSN5	-0.093336
PEX15	-0.093295
KGD1	-0.093223
DBP10	-0.093113
SAM3	-0.092892
MNR2	-0.092823
SNT1	-0.092785
SBE2	-0.092691
ADE6	-0.092605
MNN4	-0.092396
CDC53	-0.092022
TAL1	-0.091948
ACA1	-0.091913
BAS1	-0.09178
ROK1	-0.091711
MKS1	-0.091605
SMM1	-0.09138
FET4	-0.091047
REG2	-0.090962
SYF1	-0.090958
YCK2	-0.090892
GPB1	-0.09081
MIG2	-0.090743
RAD9	-0.09064
PEX3	-0.090617
SWD2	-0.090609
UBC6	-0.090454
SLA1	-0.090298
VMS1	-0.089943
EAF1	-0.089799
ACB1	-0.089587
MGR1	-0.089556
EDC3	-0.089544
RSE1	-0.089459
RTR1	-0.08939
SGT1	-0.08935
BPH1	-0.089317
OSH2	-0.089296
GCN2	-0.089075
HOS4	-0.088937
MCM6	-0.088931
ADP1	-0.088877
BUD16	-0.088798
RIT1	-0.088628
RTT107	-0.0885
NOP19	-0.088305
DCK1	-0.088073
RPB3	-0.087991
SEN54	-0.087795
SEI1	-0.087515
MEX67	-0.087427
RAD61	-0.087404
RGC1	-0.087381
CTT1	-0.087365
BUG1	-0.087252
TGL2	-0.087235
COM2	-0.087193
ROM2	-0.087099
IOC3	-0.086882
NUP120	-0.08678
HTS1	-0.086766
PHO92	-0.086745
CHL4	-0.086736
SSA1	-0.086693
PEP1	-0.086114
CPA2	-0.08603
STB2	-0.085963
DNF1	-0.085886
RMD9	-0.085559
GRX6	-0.085492
SMC6	-0.08536
NAP1	-0.085323
MCP2	-0.085272
ASE1	-0.085059
HOP2	-0.084879
FAB1	-0.084657
FCY22	-0.084647
BAS1	-0.084633
RIA1	-0.084614
YAT1	-0.084423
AGP1	-0.084369
PCF11	-0.084324
PDX3	-0.084162
HSP82	-0.084072
FET3	-0.08401
ACC1	-0.083912
MSH5	-0.083794
RPN7	-0.083695
VBA4	-0.083611
RRI2	-0.083466
ATG21	-0.083386
KEL1	-0.083218
MRP7	-0.083177
MTR4	-0.083033
AUS1	-0.082923
YMD8	-0.082861
AIM23	-0.082845
STB2	-0.08276
MRPS35	-0.082606
HSP12	-0.082596
EDC3	-0.082579
MRPL36	-0.082536
LOA1	-0.082535
ATG40	-0.082397
FUB1	-0.082193
INP54	-0.082075
EXO70	-0.082035
ANP1	-0.08194
URE2	-0.081649
SNU71	-0.081581
SIN3	-0.081427
ACS2	-0.081323
USA1	-0.081043
RMI1	-0.08099
DLD3	-0.08097
DAL2	-0.080628
DUG3	-0.080542
SIT1	-0.080176
GLC7	-0.079818
TVP15	-0.079816
PMA2	-0.079734
MNN9	-0.07953
NET1	-0.079405
DIM1	-0.079341
NPR3	-0.079304
RRT1	-0.079227
KAR3	-0.079104
ILV5	-0.078972
DCP2	-0.078815
YEL1	-0.078681
KAR5	-0.078397
HER1	-0.078216
RRT2	-0.078138
VBA1	-0.078131
YEF1	-0.077884
PEX3	-0.077677
PCF11	-0.077664
KEL2	-0.077649
YCK3	-0.07763
IOC3	-0.077386
EOS1	-0.077309
NUM1	-0.077236
LYS14	-0.077144
ECM16	-0.077072
YDC1	-0.076995
PST2	-0.07695
KEX2	-0.076924
FAS2	-0.076888
SIW14	-0.076805
LST4	-0.076758
EGD1	-0.076559
RPL41A	-0.076459
ASI1	-0.076237
MLH2	-0.076198
TAF13	-0.076198
SMC1	-0.076155
SBE22	-0.076154
TEA1	-0.076096
GUP1	-0.075967
SIP1	-0.075923
BOI2	-0.075759
ACL4	-0.075587
YCF1	-0.075436
CRG1	-0.075398
GYP5	-0.075266
PMS1	-0.075263
ACC1	-0.075095
TDA1	-0.07495
SPC34	-0.074932
RMD5	-0.074896
DCC1	-0.074813
MNE1	-0.07476
FLC3	-0.07475
YTA12	-0.074481
KIN1	-0.074476
THI20	-0.074233
FAF1	-0.074071
MMT2	-0.074056
PRE1	-0.073964
SMC4	-0.07378
BNI1	-0.073728
NAB3	-0.073696
TEA1	-0.073572
ZRT1	-0.073569
BUD27	-0.0735
TFB6	-0.073282
RPS6B	-0.073126
FMN1	-0.073061
RIB7	-0.07298
CUB1	-0.072885
MEX67	-0.072614
LAG2	-0.072522
SMC3	-0.072406
CIK1	-0.072317
PIP2	-0.072284
ELF1	-0.072233
MGE1	-0.072188
PMT5	-0.072133
AIM7	-0.072104
PAM1	-0.071875
SNU114	-0.071818
NCE102	-0.071769
WRS1	-0.071732
GLY1	-0.071585
SPT6	-0.071583
KGD1	-0.071441
HSC82	-0.071372
KSS1	-0.071293
GRX1	-0.071235
MET5	-0.071222
LAS1	-0.071206
POT1	-0.071194
FEN2	-0.071155
GFA1	-0.071139
DNL4	-0.071078
TAF8	-0.071066
POL31	-0.070986
RRM3	-0.070878
RPG1	-0.070784
ACC1	-0.070612
AVO1	-0.070573
CDS1	-0.070567
FAR11	-0.070464
UBP3	-0.070338
INO1	-0.070302
TAH18	-0.070264
BUR2	-0.070008
BCK2	-0.069992
TOK1	-0.069946
USO1	-0.06986
CDC55	-0.069582
LDB19	-0.069483
NUP57	-0.069466
VPS73	-0.069354
HSC82	-0.069197
TPS1	-0.068969
RNA14	-0.068912
SAY1	-0.068859
RPL8A	-0.068748
YPT6	-0.068739
RIF1	-0.068588
FMP45	-0.068518
SRN2	-0.068474
SUL1	-0.068302
NFS1	-0.067919
SIR2	-0.067914
STU2	-0.067899
DIA4	-0.067602
YCS4	-0.067585
IRS4	-0.067396
TFC6	-0.067257
BRN1	-0.067084
RTT103	-0.067046
ATG15	-0.067015
RPN2	-0.06698
AUS1	-0.066946
TCB3	-0.066924
PIK1	-0.06685
MDL1	-0.06666
ADE6	-0.066433
HEL1	-0.066391
GSF2	-0.066242
CTS2	-0.066225
STB5	-0.066205
RPG1	-0.066064
OSH2	-0.066018
RML2	-0.065971
NDT80	-0.065872
LEU3	-0.065835
GDH2	-0.065666
SFA1	-0.065548
SEC21	-0.065433
IRC5	-0.065402
BFR1	-0.065389
SBE2	-0.06535
CDC39	-0.065095
SCC2	-0.06504
DMA2	-0.064913
INO80	-0.064806
GSH1	-0.064698
AVT7	-0.064504
RPS5	-0.064502
XBP1	-0.064492
MAK21	-0.064403
INP1	-0.064185
RRT8	-0.064167
UGA1	-0.064018
PCF11	-0.063997
FMO1	-0.06385
TFC4	-0.063733
UBP14	-0.063727
CBC2	-0.063695
TPO3	-0.063542
PHO84	-0.063476
NEO1	-0.063447
MRPL31	-0.063398
GLO4	-0.063392
MET6	-0.063392
VPS72	-0.063191
RAD2	-0.063143
PBY1	-0.063098
GLE1	-0.063086
YTA12	-0.063076
SEC26	-0.063062
UME1	-0.063021
HST3	-0.062988
MYO5	-0.062902
ARO80	-0.062731
NOB1	-0.062406
RRP12	-0.062309
VPS45	-0.062276
YEA6	-0.061794
PMC1	-0.061647
ALY1	-0.06153
SWI6	-0.061486
RSM22	-0.061466
AIM11	-0.061189
GYL1	-0.061182
SNQ2	-0.061171
RFM1	-0.06116
HRD3	-0.061067
YLH47	-0.060985
NMD2	-0.060938
WTM1	-0.060881
URA5	-0.060514
ULP2	-0.060513
HXK2	-0.060446
FAS2	-0.060209
CUE5	-0.060199
QCR8	-0.060056
AMD2	-0.060026
VHS2	-0.059918
PEX28	-0.059759
FAR11	-0.059666
GSH2	-0.059509
TRS33	-0.059461
ATP12	-0.059346
SMC1	-0.059066
VPS51	-0.059014
TOF1	-0.058964
SMC3	-0.058939
TRE1	-0.058914
ASA1	-0.058784
RSM7	-0.058632
TOP2	-0.058484
PGM2	-0.05848
SGE1	-0.05842
UBC8	-0.058411
KAP104	-0.058361
TOP2	-0.058293
[truncated: 4,986 more rows]

## Sheet: Fig 2e
	IME4/IME4 RME1-Δ/RME1-Δ			ime4-Δ/ime4-Δ RME1-Δ/RME1-Δ
0	0.447513	0.45376	0.473029	0.154963	0.0785633	0.260616
1	0.835088	0.939523	0.835088	0.532185	0.476319	0.697372
3	0.82932	0.768438	0.870551	0.532185	0.479632	0.479632
5	0.846745	1	0.806642	0.895025	0.752623	0.76313
	IME4/IME4 rme1-S288C/rme1-S288C			ime4-Δ/ime4-Δ rme1-S288C/rme1-S288C
0	0.0994421	0.136787	0.135842	0.169576	0.19751	0.204476
1	0.570382	0.624165	0.697372	0.619854	0.63728	1
3	0.554785	0.543367	0.586417	0.287175	0.273573	0.269807
5	0.687771	0.602904	0.712025	0.257028	0.217638	0.271684
	IME4/IME4 rme1-S288C/rme1-S288C			ime4-cat/ime4-cat rme1-S288C/rme1-S288C
0	0.19751	0.122428	0.0890031	0.279322	0.275476	0.358489
1	0.795536	0.687771	0.503478	0.578344	0.535887	0.45376
3	0.712025	0.594604	0.570382	0.255253	0.234881	0.169576
5	1	0.87055	0.946058	0.314253	0.373712	0.20166

## Sheet: Fig 2f
	IME4/IME4 RME1-Δ/RME1-Δ			ime4-Δ/ime4-Δ RME1-Δ/RME1-Δ
0	0.160428	0.124137	0.134904	0.0842021	0.0612138	0.0915054
1	0.466516	0.550953	0.476319	0.295248	0.267943	0.450625
3	0.590496	0.528509	0.607097	0.435275	0.423373	0.429283
5	0.993092	1	0.993092	0.82932	0.687771	0.702222
	IME4/IME4 rme1-S288C/rme1-S288C			ime4-Δ/ime4-Δ rme1-S288C/rme1-S288C
0	0.139661	0.15822	0.142595	0.166086	0.190782	0.150726
1	0.420448	0.463294	0.456916	0.378929	0.360982	0.574349
3	0.63728	0.659754	0.619854	0.351111	0.346277	0.339151
5	0.907519	0.742262	1	0.339151	0.31864	0.353553
	IME4/IME4 rme1-S288C/rme1-S288C			ime4-cat/ime4-cat rme1-S288C/rme1-S288C
0	0.140632	0.115023	0.127627	0.106579	0.101532	0.0934281
1	0.429283	0.447513	0.524858	0.403321	0.395021	0.378929
3	0.517632	0.444421	0.466516	0.291183	0.29937	0.320856
5	0.835088	0.806642	1	0.411796	0.400535	0.411796

## Sheet: Fig 3a
IME4/IME4
RME1-SK1A/RME1-SK1A	85	80.1	87.7
RME1-Δ/RME1-Δ	84.3	78.1
rme1-S288C/rme1-S288C	67.9	60.2	60.5	60.1	63.1
ime4-Δ/ime4-Δ
RME1-SK1A/RME1-SK1A	60.5	63.6	62.4
RME1-Δ/RME1-Δ	56.9	66.5
rme1-S288C/rme1-S288C	3.41	3.53
ime4-cat/ime4-cat
RME1-SK1A/RME1-SK1A	69.9	74.5	74.4
RME1-Δ/RME1-Δ	81.9	74.5
rme1-S288C/rme1-S288C	17.5	17.3	12.4	11.2	19

## Sheet: Fig 3b
	RME1-SK1A/RME1-SK1A			RME1-Δ/RME1-Δ			rme1-S288C/rme1-S288C
ime4-cat/ime4-cat	34.21	32.35	26.16	28.37	38.29	28.57	3.69	2.71	2.96
ime4-Δ/ime4-Δ	1.48	0	1.88	1.44	0	0	0	0	0
IME4/IME4	56.8	50.74	60.59	53.08	58.91	58.05	44.29	47.73	48.74

[truncated: 9 more sheets: Fig 3c, Fig 4d, Fig 4e, Fig 5b, Fig 5d, Sup Fig1b, Sup Fig1c, Sup Fig 1d, Sup Fig 1e]
